# Supplementary material for: Structure-Functional Characteristics of the Svx Protein—The Virulence Factor of the Phytopathogenic Bacterium Pectobacterium atrosepticum
Source: Int J Mol Sci. 2022 Jun 21;23(13):6914. doi: 10.3390/ijms23136914 (PMC9266454; doi:10.3390/ijms23136914)
Supplement: Supplementary file 1 [file ijms-23-06914-s001.zip]

Archive with 2 entries (2 files):
- Supplimentary figures.pdf
- Supplimentary file_AlphaFold 2 Svx P.atrosepticum.pdb
