# Supplementary material for: Structure-Functional Characteristics of the Svx Protein—The Virulence Factor of the Phytopathogenic Bacterium Pectobacterium atrosepticum
Source: Int J Mol Sci. 2022 Jun 21;23(13):6914. doi: 10.3390/ijms23136914 (PMC9266454; doi:10.3390/ijms23136914)
Supplement: Supplementary file 1 [file ijms-23-06914-s001.zip › Supplimentary file_AlphaFold 2 Svx P.atrosepticum.pdb]

ATOM    436  N   ALA A  29     -37.587  -1.529  -6.815  1.00 54.18           N  
ATOM    437  CA  ALA A  29     -36.255  -1.693  -6.263  1.00 54.18           C  
ATOM    438  C   ALA A  29     -36.284  -1.126  -4.841  1.00 54.18           C  
ATOM    439  O   ALA A  29     -36.778  -0.014  -4.635  1.00 54.18           O  
ATOM    440  CB  ALA A  29     -35.242  -0.984  -7.171  1.00 54.18           C  
ATOM    441  H   ALA A  29     -37.679  -1.092  -7.722  1.00 54.18           H  
ATOM    442  HA  ALA A  29     -36.014  -2.755  -6.221  1.00 54.18           H  
ATOM    443  HB1 ALA A  29     -34.240  -1.098  -6.756  1.00 54.18           H  
ATOM    444  HB2 ALA A  29     -35.265  -1.421  -8.169  1.00 54.18           H  
ATOM    445  HB3 ALA A  29     -35.475   0.078  -7.234  1.00 54.18           H  
ATOM    446  N   GLU A  30     -35.868  -1.929  -3.857  1.00 58.61           N  
ATOM    447  CA  GLU A  30     -35.830  -1.500  -2.462  1.00 58.61           C  
ATOM    448  C   GLU A  30     -35.001  -0.211  -2.417  1.00 58.61           C  
ATOM    449  O   GLU A  30     -33.824  -0.219  -2.777  1.00 58.61           O  
ATOM    450  CB  GLU A  30     -35.252  -2.638  -1.591  1.00 58.61           C  
ATOM    451  CG  GLU A  30     -35.432  -2.418  -0.079  1.00 58.61           C  
ATOM    452  CD  GLU A  30     -34.900  -3.577   0.803  1.00 58.61           C  
ATOM    453  OE1 GLU A  30     -35.277  -3.624   1.995  1.00 58.61           O  
ATOM    454  OE2 GLU A  30     -34.079  -4.412   0.344  1.00 58.61           O1-
ATOM    455  H   GLU A  30     -35.494  -2.837  -4.090  1.00 58.61           H  
ATOM    456  HA  GLU A  30     -36.846  -1.286  -2.132  1.00 58.61           H  
ATOM    457  HB2 GLU A  30     -34.193  -2.763  -1.819  1.00 58.61           H  
ATOM    458  HB3 GLU A  30     -35.764  -3.563  -1.854  1.00 58.61           H  
ATOM    459  HG2 GLU A  30     -34.918  -1.498   0.202  1.00 58.61           H  
ATOM    460  HG3 GLU A  30     -36.495  -2.278   0.120  1.00 58.61           H  
ATOM    461  N   ALA A  31     -35.641   0.916  -2.091  1.00 81.36           N  
ATOM    462  CA  ALA A  31     -34.969   2.205  -2.114  1.00 81.36           C  
ATOM    463  C   ALA A  31     -33.821   2.170  -1.102  1.00 81.36           C  
ATOM    464  O   ALA A  31     -34.028   1.848   0.071  1.00 81.36           O  
ATOM    465  CB  ALA A  31     -35.974   3.326  -1.827  1.00 81.36           C  
ATOM    466  H   ALA A  31     -36.633   0.886  -1.899  1.00 81.36           H  
ATOM    467  HA  ALA A  31     -34.554   2.359  -3.110  1.00 81.36           H  
ATOM    468  HB1 ALA A  31     -36.761   3.318  -2.581  1.00 81.36           H  
ATOM    469  HB2 ALA A  31     -35.462   4.287  -1.855  1.00 81.36           H  
ATOM    470  HB3 ALA A  31     -36.413   3.185  -0.838  1.00 81.36           H  
ATOM    471  N   CYS A  32     -32.610   2.481  -1.559  1.00 88.92           N  
ATOM    472  CA  CYS A  32     -31.445   2.459  -0.696  1.00 88.92           C  
ATOM    473  C   CYS A  32     -31.567   3.502   0.416  1.00 88.92           C  
ATOM    474  O   CYS A  32     -32.121   4.589   0.241  1.00 88.92           O  
ATOM    475  CB  CYS A  32     -30.176   2.606  -1.538  1.00 88.92           C  
ATOM    476  SG  CYS A  32     -29.953   1.211  -2.672  1.00 88.92           S  
ATOM    477  H   CYS A  32     -32.477   2.665  -2.543  1.00 88.92           H  
ATOM    478  HA  CYS A  32     -31.414   1.485  -0.210  1.00 88.92           H  
ATOM    479  HB2 CYS A  32     -29.308   2.671  -0.881  1.00 88.92           H  
ATOM    480  HB3 CYS A  32     -30.221   3.527  -2.119  1.00 88.92           H  
ATOM    481  N   VAL A  33     -31.035   3.159   1.588  1.00 92.02           N  
ATOM    482  CA  VAL A  33     -30.984   4.071   2.727  1.00 92.02           C  
ATOM    483  C   VAL A  33     -30.120   5.265   2.333  1.00 92.02           C  
ATOM    484  O   VAL A  33     -28.968   5.091   1.926  1.00 92.02           O  
ATOM    485  CB  VAL A  33     -30.442   3.367   3.986  1.00 92.02           C  
ATOM    486  CG1 VAL A  33     -30.382   4.325   5.179  1.00 92.02           C  
ATOM    487  CG2 VAL A  33     -31.332   2.186   4.394  1.00 92.02           C  
ATOM    488  H   VAL A  33     -30.542   2.280   1.645  1.00 92.02           H  
ATOM    489  HA  VAL A  33     -31.996   4.420   2.934  1.00 92.02           H  
ATOM    490  HB  VAL A  33     -29.438   2.991   3.790  1.00 92.02           H  
ATOM    491 HG11 VAL A  33     -31.358   4.778   5.352  1.00 92.02           H  
ATOM    492 HG12 VAL A  33     -29.646   5.105   4.982  1.00 92.02           H  
ATOM    493 HG13 VAL A  33     -30.073   3.779   6.071  1.00 92.02           H  
ATOM    494 HG21 VAL A  33     -30.929   1.706   5.287  1.00 92.02           H  
ATOM    495 HG22 VAL A  33     -32.346   2.531   4.593  1.00 92.02           H  
ATOM    496 HG23 VAL A  33     -31.363   1.445   3.595  1.00 92.02           H  
ATOM    497  N   ALA A  34     -30.675   6.472   2.463  1.00 88.35           N  
ATOM    498  CA  ALA A  34     -29.928   7.704   2.255  1.00 88.35           C  
ATOM    499  C   ALA A  34     -28.718   7.739   3.201  1.00 88.35           C  
ATOM    500  O   ALA A  34     -28.832   7.459   4.397  1.00 88.35           O  
ATOM    501  CB  ALA A  34     -30.854   8.909   2.458  1.00 88.35           C  
ATOM    502  H   ALA A  34     -31.652   6.535   2.713  1.00 88.35           H  
ATOM    503  HA  ALA A  34     -29.568   7.714   1.227  1.00 88.35           H  
ATOM    504  HB1 ALA A  34     -31.233   8.922   3.479  1.00 88.35           H  
ATOM    505  HB2 ALA A  34     -31.689   8.852   1.759  1.00 88.35           H  
ATOM    506  HB3 ALA A  34     -30.300   9.829   2.269  1.00 88.35           H  
ATOM    507  N   GLY A  35     -27.550   8.077   2.663  1.00 87.90           N  
ATOM    508  CA  GLY A  35     -26.303   8.030   3.410  1.00 87.90           C  
ATOM    509  C   GLY A  35     -25.256   8.975   2.849  1.00 87.90           C  
ATOM    510  O   GLY A  35     -25.297   9.337   1.677  1.00 87.90           O  
ATOM    511  H   GLY A  35     -27.503   8.343   1.690  1.00 87.90           H  
ATOM    512  HA2 GLY A  35     -25.904   7.016   3.386  1.00 87.90           H  
ATOM    513  HA3 GLY A  35     -26.490   8.304   4.448  1.00 87.90           H  
ATOM    514  N   ASN A  36     -24.314   9.369   3.702  1.00 90.53           N  
ATOM    515  CA  ASN A  36     -23.228  10.261   3.314  1.00 90.53           C  
ATOM    516  C   ASN A  36     -22.053   9.446   2.770  1.00 90.53           C  
ATOM    517  O   ASN A  36     -21.532   8.563   3.460  1.00 90.53           O  
ATOM    518  CB  ASN A  36     -22.809  11.136   4.507  1.00 90.53           C  
ATOM    519  CG  ASN A  36     -23.858  12.163   4.890  1.00 90.53           C  
ATOM    520  ND2 ASN A  36     -23.950  12.511   6.152  1.00 90.53           N  
ATOM    521  OD1 ASN A  36     -24.592  12.692   4.079  1.00 90.53           O  
ATOM    522  H   ASN A  36     -24.296   8.934   4.614  1.00 90.53           H  
ATOM    523  HA  ASN A  36     -23.577  10.919   2.518  1.00 90.53           H  
ATOM    524  HB2 ASN A  36     -21.902  11.681   4.247  1.00 90.53           H  
ATOM    525  HB3 ASN A  36     -22.591  10.496   5.362  1.00 90.53           H  
ATOM    526 HD21 ASN A  36     -24.665  13.195   6.355  1.00 90.53           H  
ATOM    527 HD22 ASN A  36     -23.355  12.091   6.852  1.00 90.53           H  
ATOM    528  N   TRP A  37     -21.602   9.798   1.567  1.00 96.19           N  
ATOM    529  CA  TRP A  37     -20.404   9.238   0.953  1.00 96.19           C  
ATOM    530  C   TRP A  37     -19.145   9.860   1.544  1.00 96.19           C  
ATOM    531  O   TRP A  37     -18.876  11.053   1.378  1.00 96.19           O  
ATOM    532  CB  TRP A  37     -20.457   9.436  -0.560  1.00 96.19           C  
ATOM    533  CG  TRP A  37     -21.550   8.664  -1.211  1.00 96.19           C  
ATOM    534  CD1 TRP A  37     -22.775   9.139  -1.524  1.00 96.19           C  
ATOM    535  CD2 TRP A  37     -21.532   7.276  -1.654  1.00 96.19           C  
ATOM    536  CE2 TRP A  37     -22.830   6.954  -2.146  1.00 96.19           C  
ATOM    537  CE3 TRP A  37     -20.546   6.265  -1.714  1.00 96.19           C  
ATOM    538  NE1 TRP A  37     -23.531   8.132  -2.082  1.00 96.19           N  
ATOM    539  CH2 TRP A  37     -22.181   4.681  -2.586  1.00 96.19           C  
ATOM    540  CZ2 TRP A  37     -23.159   5.681  -2.608  1.00 96.19           C  
ATOM    541  CZ3 TRP A  37     -20.867   4.977  -2.185  1.00 96.19           C  
ATOM    542  H   TRP A  37     -22.132  10.467   1.027  1.00 96.19           H  
ATOM    543  HA  TRP A  37     -20.385   8.163   1.138  1.00 96.19           H  
ATOM    544  HB2 TRP A  37     -20.587  10.495  -0.783  1.00 96.19           H  
ATOM    545  HB3 TRP A  37     -19.511   9.108  -0.992  1.00 96.19           H  
ATOM    546  HD1 TRP A  37     -23.107  10.161  -1.409  1.00 96.19           H  
ATOM    547  HE3 TRP A  37     -19.535   6.494  -1.408  1.00 96.19           H  
ATOM    548  HE1 TRP A  37     -24.397   8.312  -2.571  1.00 96.19           H  
ATOM    549  HH2 TRP A  37     -22.461   3.687  -2.903  1.00 96.19           H  
ATOM    550  HZ2 TRP A  37     -24.158   5.469  -2.961  1.00 96.19           H  
ATOM    551  HZ3 TRP A  37     -20.111   4.207  -2.235  1.00 96.19           H  
ATOM    552  N   GLN A  38     -18.337   9.041   2.208  1.00 96.26           N  
ATOM    553  CA  GLN A  38     -17.090   9.464   2.835  1.00 96.26           C  
ATOM    554  C   GLN A  38     -15.895   8.646   2.350  1.00 96.26           C  
ATOM    555  O   GLN A  38     -16.026   7.532   1.843  1.00 96.26           O  
ATOM    556  CB  GLN A  38     -17.243   9.471   4.361  1.00 96.26           C  
ATOM    557  CG  GLN A  38     -17.411   8.083   4.989  1.00 96.26           C  
ATOM    558  CD  GLN A  38     -17.728   8.221   6.470  1.00 96.26           C  
ATOM    559  NE2 GLN A  38     -18.981   8.163   6.856  1.00 96.26           N  
ATOM    560  OE1 GLN A  38     -16.868   8.449   7.301  1.00 96.26           O  
ATOM    561  H   GLN A  38     -18.624   8.079   2.319  1.00 96.26           H  
ATOM    562  HA  GLN A  38     -16.887  10.496   2.548  1.00 96.26           H  
ATOM    563  HB2 GLN A  38     -16.364   9.945   4.801  1.00 96.26           H  
ATOM    564  HB3 GLN A  38     -18.109  10.081   4.615  1.00 96.26           H  
ATOM    565  HG2 GLN A  38     -18.224   7.545   4.501  1.00 96.26           H  
ATOM    566  HG3 GLN A  38     -16.493   7.505   4.876  1.00 96.26           H  
ATOM    567 HE21 GLN A  38     -19.144   8.258   7.848  1.00 96.26           H  
ATOM    568 HE22 GLN A  38     -19.713   8.014   6.176  1.00 96.26           H  
ATOM    569  N   VAL A  39     -14.704   9.214   2.498  1.00 94.61           N  
ATOM    570  CA  VAL A  39     -13.456   8.488   2.254  1.00 94.61           C  
ATOM    571  C   VAL A  39     -13.327   7.387   3.303  1.00 94.61           C  
ATOM    572  O   VAL A  39     -13.420   7.669   4.497  1.00 94.61           O  
ATOM    573  CB  VAL A  39     -12.256   9.448   2.321  1.00 94.61           C  
ATOM    574  CG1 VAL A  39     -10.925   8.711   2.149  1.00 94.61           C  
ATOM    575  CG2 VAL A  39     -12.348  10.515   1.221  1.00 94.61           C  
ATOM    576  H   VAL A  39     -14.650  10.105   2.971  1.00 94.61           H  
ATOM    577  HA  VAL A  39     -13.490   8.030   1.265  1.00 94.61           H  
ATOM    578  HB  VAL A  39     -12.250   9.950   3.288  1.00 94.61           H  
ATOM    579 HG11 VAL A  39     -10.787   7.976   2.943  1.00 94.61           H  
ATOM    580 HG12 VAL A  39     -10.901   8.216   1.179  1.00 94.61           H  
ATOM    581 HG13 VAL A  39     -10.103   9.424   2.218  1.00 94.61           H  
ATOM    582 HG21 VAL A  39     -11.495  11.190   1.287  1.00 94.61           H  
ATOM    583 HG22 VAL A  39     -12.357  10.043   0.239  1.00 94.61           H  
ATOM    584 HG23 VAL A  39     -13.253  11.112   1.338  1.00 94.61           H  
ATOM    585  N   ASN A  40     -13.072   6.147   2.879  1.00 90.67           N  
ATOM    586  CA  ASN A  40     -12.746   5.093   3.831  1.00 90.67           C  
ATOM    587  C   ASN A  40     -11.339   5.334   4.411  1.00 90.67           C  
ATOM    588  O   ASN A  40     -10.333   5.224   3.705  1.00 90.67           O  
ATOM    589  CB  ASN A  40     -12.920   3.705   3.190  1.00 90.67           C  
ATOM    590  CG  ASN A  40     -12.786   2.612   4.237  1.00 90.67           C  
ATOM    591  ND2 ASN A  40     -12.985   1.368   3.882  1.00 90.67           N  
ATOM    592  OD1 ASN A  40     -12.493   2.877   5.392  1.00 90.67           O  
ATOM    593  H   ASN A  40     -13.041   5.944   1.890  1.00 90.67           H  
ATOM    594  HA  ASN A  40     -13.457   5.153   4.656  1.00 90.67           H  
ATOM    595  HB2 ASN A  40     -13.911   3.623   2.744  1.00 90.67           H  
ATOM    596  HB3 ASN A  40     -12.179   3.551   2.405  1.00 90.67           H  
ATOM    597 HD21 ASN A  40     -13.215   1.112   2.932  1.00 90.67           H  
ATOM    598 HD22 ASN A  40     -12.835   0.683   4.608  1.00 90.67           H  
ATOM    599  N   SER A  41     -11.271   5.689   5.697  1.00 84.97           N  
ATOM    600  CA  SER A  41     -10.018   5.944   6.414  1.00 84.97           C  
ATOM    601  C   SER A  41      -9.273   4.669   6.815  1.00 84.97           C  
ATOM    602  O   SER A  41      -8.132   4.765   7.255  1.00 84.97           O  
ATOM    603  CB  SER A  41     -10.289   6.812   7.646  1.00 84.97           C  
ATOM    604  OG  SER A  41     -11.200   6.175   8.520  1.00 84.97           O  
ATOM    605  H   SER A  41     -12.130   5.788   6.218  1.00 84.97           H  
ATOM    606  HA  SER A  41      -9.351   6.503   5.758  1.00 84.97           H  
ATOM    607  HB2 SER A  41      -9.355   7.016   8.171  1.00 84.97           H  
ATOM    608  HB3 SER A  41     -10.718   7.761   7.321  1.00 84.97           H  
ATOM    609  HG  SER A  41     -10.727   5.533   9.054  1.00 84.97           H  
ATOM    610  N   SER A  42      -9.883   3.485   6.669  1.00 83.80           N  
ATOM    611  CA  SER A  42      -9.216   2.202   6.932  1.00 83.80           C  
ATOM    612  C   SER A  42      -8.302   1.745   5.789  1.00 83.80           C  
ATOM    613  O   SER A  42      -7.629   0.728   5.929  1.00 83.80           O  
ATOM    614  CB  SER A  42     -10.243   1.111   7.265  1.00 83.80           C  
ATOM    615  OG  SER A  42     -10.841   0.572   6.101  1.00 83.80           O  
ATOM    616  H   SER A  42     -10.826   3.450   6.311  1.00 83.80           H  
ATOM    617  HA  SER A  42      -8.580   2.324   7.808  1.00 83.80           H  
ATOM    618  HB2 SER A  42      -9.739   0.305   7.797  1.00 83.80           H  
ATOM    619  HB3 SER A  42     -11.016   1.522   7.915  1.00 83.80           H  
ATOM    620  HG  SER A  42     -10.175   0.061   5.635  1.00 83.80           H  
ATOM    621  N   ILE A  43      -8.301   2.450   4.653  1.00 84.79           N  
ATOM    622  CA  ILE A  43      -7.452   2.150   3.495  1.00 84.79           C  
ATOM    623  C   ILE A  43      -6.036   2.638   3.778  1.00 84.79           C  
ATOM    624  O   ILE A  43      -5.775   3.842   3.767  1.00 84.79           O  
ATOM    625  CB  ILE A  43      -8.031   2.784   2.210  1.00 84.79           C  
ATOM    626  CG1 ILE A  43      -9.495   2.377   1.969  1.00 84.79           C  
ATOM    627  CG2 ILE A  43      -7.187   2.442   0.974  1.00 84.79           C  
ATOM    628  CD1 ILE A  43      -9.725   0.875   1.840  1.00 84.79           C  
ATOM    629  H   ILE A  43      -8.887   3.271   4.604  1.00 84.79           H  
ATOM    630  HA  ILE A  43      -7.399   1.070   3.351  1.00 84.79           H  
ATOM    631  HB  ILE A  43      -8.015   3.868   2.328  1.00 84.79           H  
ATOM    632 HG12 ILE A  43      -9.864   2.867   1.069  1.00 84.79           H  
ATOM    633 HG13 ILE A  43     -10.097   2.734   2.805  1.00 84.79           H  
ATOM    634 HG21 ILE A  43      -7.599   2.931   0.092  1.00 84.79           H  
ATOM    635 HG22 ILE A  43      -7.183   1.366   0.802  1.00 84.79           H  
ATOM    636 HG23 ILE A  43      -6.155   2.768   1.108  1.00 84.79           H  
ATOM    637 HD11 ILE A  43     -10.796   0.697   1.926  1.00 84.79           H  
ATOM    638 HD12 ILE A  43      -9.245   0.323   2.646  1.00 84.79           H  
ATOM    639 HD13 ILE A  43      -9.363   0.517   0.875  1.00 84.79           H  
ATOM    640  N   THR A  44      -5.136   1.694   4.047  1.00 83.03           N  
ATOM    641  CA  THR A  44      -3.731   1.949   4.400  1.00 83.03           C  
ATOM    642  C   THR A  44      -2.749   1.560   3.295  1.00 83.03           C  
ATOM    643  O   THR A  44      -1.586   1.947   3.354  1.00 83.03           O  
ATOM    644  CB  THR A  44      -3.359   1.208   5.691  1.00 83.03           C  
ATOM    645  CG2 THR A  44      -4.148   1.714   6.899  1.00 83.03           C  
ATOM    646  OG1 THR A  44      -3.635  -0.168   5.560  1.00 83.03           O  
ATOM    647  H   THR A  44      -5.447   0.735   4.096  1.00 83.03           H  
ATOM    648  HA  THR A  44      -3.587   3.015   4.575  1.00 83.03           H  
ATOM    649  HB  THR A  44      -2.295   1.343   5.888  1.00 83.03           H  
ATOM    650 HG21 THR A  44      -3.791   1.221   7.803  1.00 83.03           H  
ATOM    651 HG22 THR A  44      -4.007   2.790   7.002  1.00 83.03           H  
ATOM    652 HG23 THR A  44      -5.210   1.504   6.773  1.00 83.03           H  
ATOM    653  HG1 THR A  44      -3.283  -0.620   6.330  1.00 83.03           H  
ATOM    654  N   ASP A  45      -3.211   0.835   2.278  1.00 84.10           N  
ATOM    655  CA  ASP A  45      -2.451   0.361   1.117  1.00 84.10           C  
ATOM    656  C   ASP A  45      -2.453   1.354  -0.059  1.00 84.10           C  
ATOM    657  O   ASP A  45      -1.877   1.081  -1.111  1.00 84.10           O  
ATOM    658  CB  ASP A  45      -2.996  -1.018   0.695  1.00 84.10           C  
ATOM    659  CG  ASP A  45      -4.458  -0.997   0.216  1.00 84.10           C  
ATOM    660  OD1 ASP A  45      -5.249  -0.192   0.764  1.00 84.10           O  
ATOM    661  OD2 ASP A  45      -4.811  -1.816  -0.658  1.00 84.10           O1-
ATOM    662  H   ASP A  45      -4.188   0.580   2.263  1.00 84.10           H  
ATOM    663  HA  ASP A  45      -1.411   0.228   1.413  1.00 84.10           H  
ATOM    664  HB2 ASP A  45      -2.920  -1.699   1.543  1.00 84.10           H  
ATOM    665  HB3 ASP A  45      -2.365  -1.416  -0.100  1.00 84.10           H  
ATOM    666  N   MET A  46      -3.075   2.525   0.110  1.00 91.60           N  
ATOM    667  CA  MET A  46      -3.126   3.578  -0.902  1.00 91.60           C  
ATOM    668  C   MET A  46      -2.635   4.925  -0.360  1.00 91.60           C  
ATOM    669  O   MET A  46      -2.789   5.218   0.829  1.00 91.60           O  
ATOM    670  CB  MET A  46      -4.542   3.738  -1.460  1.00 91.60           C  
ATOM    671  CG  MET A  46      -5.082   2.483  -2.140  1.00 91.60           C  
ATOM    672  SD  MET A  46      -6.712   2.773  -2.870  1.00 91.60           S  
ATOM    673  CE  MET A  46      -6.929   1.200  -3.739  1.00 91.60           C  
ATOM    674  H   MET A  46      -3.502   2.696   1.009  1.00 91.60           H  
ATOM    675  HA  MET A  46      -2.485   3.279  -1.731  1.00 91.60           H  
ATOM    676  HB2 MET A  46      -4.527   4.531  -2.208  1.00 91.60           H  
ATOM    677  HB3 MET A  46      -5.218   4.034  -0.657  1.00 91.60           H  
ATOM    678  HG2 MET A  46      -4.388   2.177  -2.924  1.00 91.60           H  
ATOM    679  HG3 MET A  46      -5.161   1.675  -1.411  1.00 91.60           H  
ATOM    680  HE1 MET A  46      -6.775   0.370  -3.049  1.00 91.60           H  
ATOM    681  HE2 MET A  46      -7.933   1.148  -4.160  1.00 91.60           H  
ATOM    682  HE3 MET A  46      -6.206   1.135  -4.552  1.00 91.60           H  
ATOM    683  N   PRO A  47      -2.121   5.809  -1.235  1.00 93.21           N  
ATOM    684  CA  PRO A  47      -1.763   7.171  -0.875  1.00 93.21           C  
ATOM    685  C   PRO A  47      -2.902   7.987  -0.249  1.00 93.21           C  
ATOM    686  O   PRO A  47      -4.097   7.689  -0.370  1.00 93.21           O  
ATOM    687  CB  PRO A  47      -1.307   7.820  -2.184  1.00 93.21           C  
ATOM    688  CG  PRO A  47      -0.774   6.648  -3.000  1.00 93.21           C  
ATOM    689  CD  PRO A  47      -1.740   5.537  -2.616  1.00 93.21           C  
ATOM    690  HA  PRO A  47      -0.924   7.131  -0.181  1.00 93.21           H  
ATOM    691  HB2 PRO A  47      -2.161   8.253  -2.705  1.00 93.21           H  
ATOM    692  HB3 PRO A  47      -0.556   8.592  -2.017  1.00 93.21           H  
ATOM    693  HG2 PRO A  47       0.229   6.380  -2.669  1.00 93.21           H  
ATOM    694  HG3 PRO A  47      -0.792   6.849  -4.071  1.00 93.21           H  
ATOM    695  HD2 PRO A  47      -1.233   4.578  -2.716  1.00 93.21           H  
ATOM    696  HD3 PRO A  47      -2.621   5.571  -3.257  1.00 93.21           H  
ATOM    697  N   SER A  48      -2.515   9.109   0.362  1.00 92.27           N  
ATOM    698  CA  SER A  48      -3.460  10.144   0.797  1.00 92.27           C  
ATOM    699  C   SER A  48      -4.331  10.653  -0.361  1.00 92.27           C  
ATOM    700  O   SER A  48      -3.863  10.794  -1.493  1.00 92.27           O  
ATOM    701  CB  SER A  48      -2.721  11.315   1.457  1.00 92.27           C  
ATOM    702  OG  SER A  48      -1.802  11.915   0.553  1.00 92.27           O  
ATOM    703  H   SER A  48      -1.524   9.249   0.488  1.00 92.27           H  
ATOM    704  HA  SER A  48      -4.119   9.701   1.544  1.00 92.27           H  
ATOM    705  HB2 SER A  48      -3.441  12.062   1.790  1.00 92.27           H  
ATOM    706  HB3 SER A  48      -2.178  10.946   2.327  1.00 92.27           H  
ATOM    707  HG  SER A  48      -1.460  11.205   0.006  1.00 92.27           H  
ATOM    708  N   VAL A  49      -5.592  10.972  -0.060  1.00 95.30           N  
ATOM    709  CA  VAL A  49      -6.515  11.592  -1.021  1.00 95.30           C  
ATOM    710  C   VAL A  49      -6.006  12.982  -1.409  1.00 95.30           C  
ATOM    711  O   VAL A  49      -5.680  13.796  -0.546  1.00 95.30           O  
ATOM    712  CB  VAL A  49      -7.947  11.662  -0.457  1.00 95.30           C  
ATOM    713  CG1 VAL A  49      -8.929  12.330  -1.428  1.00 95.30           C  
ATOM    714  CG2 VAL A  49      -8.479  10.254  -0.167  1.00 95.30           C  
ATOM    715  H   VAL A  49      -5.914  10.842   0.889  1.00 95.30           H  
ATOM    716  HA  VAL A  49      -6.538  10.976  -1.921  1.00 95.30           H  
ATOM    717  HB  VAL A  49      -7.942  12.230   0.474  1.00 95.30           H  
ATOM    718 HG11 VAL A  49      -9.934  12.314  -1.008  1.00 95.30           H  
ATOM    719 HG12 VAL A  49      -8.654  13.371  -1.599  1.00 95.30           H  
ATOM    720 HG13 VAL A  49      -8.937  11.795  -2.378  1.00 95.30           H  
ATOM    721 HG21 VAL A  49      -8.421   9.640  -1.065  1.00 95.30           H  
ATOM    722 HG22 VAL A  49      -9.520  10.313   0.149  1.00 95.30           H  
ATOM    723 HG23 VAL A  49      -7.901   9.787   0.631  1.00 95.30           H  
ATOM    724  N   LYS A  50      -5.954  13.261  -2.713  1.00 95.86           N  
ATOM    725  CA  LYS A  50      -5.510  14.544  -3.288  1.00 95.86           C  
ATOM    726  C   LYS A  50      -6.642  15.320  -3.966  1.00 95.86           C  
ATOM    727  O   LYS A  50      -6.554  16.546  -4.117  1.00 95.86           O  
ATOM    728  CB  LYS A  50      -4.398  14.268  -4.308  1.00 95.86           C  
ATOM    729  CG  LYS A  50      -3.156  13.533  -3.792  1.00 95.86           C  
ATOM    730  CD  LYS A  50      -2.465  14.248  -2.628  1.00 95.86           C  
ATOM    731  CE  LYS A  50      -1.144  13.526  -2.362  1.00 95.86           C  
ATOM    732  NZ  LYS A  50      -0.480  14.002  -1.129  1.00 95.86           N1+
ATOM    733  H   LYS A  50      -6.209  12.515  -3.345  1.00 95.86           H  
ATOM    734  HA  LYS A  50      -5.123  15.189  -2.500  1.00 95.86           H  
ATOM    735  HB2 LYS A  50      -4.080  15.213  -4.750  1.00 95.86           H  
ATOM    736  HB3 LYS A  50      -4.828  13.647  -5.093  1.00 95.86           H  
ATOM    737  HG2 LYS A  50      -3.431  12.523  -3.486  1.00 95.86           H  
ATOM    738  HG3 LYS A  50      -2.450  13.447  -4.617  1.00 95.86           H  
ATOM    739  HD2 LYS A  50      -3.100  14.196  -1.743  1.00 95.86           H  
ATOM    740  HD3 LYS A  50      -2.273  15.288  -2.892  1.00 95.86           H  
ATOM    741  HE2 LYS A  50      -1.351  12.459  -2.276  1.00 95.86           H  
ATOM    742  HE3 LYS A  50      -0.492  13.650  -3.227  1.00 95.86           H  
ATOM    743  HZ1 LYS A  50      -1.024  13.711  -0.330  1.00 95.86           H  
ATOM    744  HZ2 LYS A  50      -0.371  15.007  -1.137  1.00 95.86           H  
ATOM    745  HZ3 LYS A  50       0.428  13.567  -1.051  1.00 95.86           H  
ATOM    746  N   TYR A  51      -7.694  14.617  -4.378  1.00 96.83           N  
ATOM    747  CA  TYR A  51      -8.906  15.155  -4.988  1.00 96.83           C  
ATOM    748  C   TYR A  51     -10.072  14.190  -4.736  1.00 96.83           C  
ATOM    749  O   TYR A  51      -9.855  12.992  -4.597  1.00 96.83           O  
ATOM    750  CB  TYR A  51      -8.659  15.369  -6.488  1.00 96.83           C  
ATOM    751  CG  TYR A  51      -9.908  15.696  -7.276  1.00 96.83           C  
ATOM    752  CD1 TYR A  51     -10.363  14.804  -8.265  1.00 96.83           C  
ATOM    753  CD2 TYR A  51     -10.641  16.865  -6.987  1.00 96.83           C  
ATOM    754  CE1 TYR A  51     -11.545  15.083  -8.969  1.00 96.83           C  
ATOM    755  CE2 TYR A  51     -11.832  17.139  -7.685  1.00 96.83           C  
ATOM    756  OH  TYR A  51     -13.391  16.540  -9.410  1.00 96.83           O  
ATOM    757  CZ  TYR A  51     -12.280  16.252  -8.688  1.00 96.83           C  
ATOM    758  H   TYR A  51      -7.672  13.617  -4.248  1.00 96.83           H  
ATOM    759  HA  TYR A  51      -9.155  16.112  -4.529  1.00 96.83           H  
ATOM    760  HB2 TYR A  51      -7.946  16.183  -6.619  1.00 96.83           H  
ATOM    761  HB3 TYR A  51      -8.209  14.468  -6.904  1.00 96.83           H  
ATOM    762  HD1 TYR A  51      -9.812  13.908  -8.506  1.00 96.83           H  
ATOM    763  HD2 TYR A  51     -10.301  17.549  -6.223  1.00 96.83           H  
ATOM    764  HE1 TYR A  51     -11.881  14.415  -9.747  1.00 96.83           H  
ATOM    765  HE2 TYR A  51     -12.407  18.025  -7.463  1.00 96.83           H  
ATOM    766  HH  TYR A  51     -13.853  17.319  -9.096  1.00 96.83           H  
ATOM    767  N   GLN A  52     -11.300  14.694  -4.638  1.00 98.04           N  
ATOM    768  CA  GLN A  52     -12.488  13.862  -4.460  1.00 98.04           C  
ATOM    769  C   GLN A  52     -13.718  14.537  -5.064  1.00 98.04           C  
ATOM    770  O   GLN A  52     -13.781  15.765  -5.145  1.00 98.04           O  
ATOM    771  CB  GLN A  52     -12.706  13.520  -2.972  1.00 98.04           C  
ATOM    772  CG  GLN A  52     -12.995  14.741  -2.085  1.00 98.04           C  
ATOM    773  CD  GLN A  52     -13.086  14.359  -0.612  1.00 98.04           C  
ATOM    774  NE2 GLN A  52     -12.318  14.984   0.255  1.00 98.04           N  
ATOM    775  OE1 GLN A  52     -13.838  13.491  -0.201  1.00 98.04           O  
ATOM    776  H   GLN A  52     -11.468  15.663  -4.866  1.00 98.04           H  
ATOM    777  HA  GLN A  52     -12.339  12.928  -5.002  1.00 98.04           H  
ATOM    778  HB2 GLN A  52     -11.818  13.011  -2.595  1.00 98.04           H  
ATOM    779  HB3 GLN A  52     -13.543  12.827  -2.888  1.00 98.04           H  
ATOM    780  HG2 GLN A  52     -12.206  15.481  -2.215  1.00 98.04           H  
ATOM    781  HG3 GLN A  52     -13.942  15.194  -2.378  1.00 98.04           H  
ATOM    782 HE21 GLN A  52     -12.444  14.716   1.220  1.00 98.04           H  
ATOM    783 HE22 GLN A  52     -11.712  15.735  -0.038  1.00 98.04           H  
ATOM    784  N   THR A  53     -14.686  13.715  -5.435  1.00 98.66           N  
ATOM    785  CA  THR A  53     -16.031  14.095  -5.875  1.00 98.66           C  
ATOM    786  C   THR A  53     -17.060  13.560  -4.867  1.00 98.66           C  
ATOM    787  O   THR A  53     -16.702  13.273  -3.720  1.00 98.66           O  
ATOM    788  CB  THR A  53     -16.277  13.558  -7.287  1.00 98.66           C  
ATOM    789  CG2 THR A  53     -15.259  14.028  -8.318  1.00 98.66           C  
ATOM    790  OG1 THR A  53     -16.221  12.163  -7.238  1.00 98.66           O  
ATOM    791  H   THR A  53     -14.530  12.721  -5.338  1.00 98.66           H  
ATOM    792  HA  THR A  53     -16.129  15.180  -5.904  1.00 98.66           H  
ATOM    793  HB  THR A  53     -17.264  13.880  -7.622  1.00 98.66           H  
ATOM    794 HG21 THR A  53     -15.562  13.657  -9.298  1.00 98.66           H  
ATOM    795 HG22 THR A  53     -15.258  15.118  -8.339  1.00 98.66           H  
ATOM    796 HG23 THR A  53     -14.263  13.654  -8.084  1.00 98.66           H  
ATOM    797  HG1 THR A  53     -17.116  11.893  -7.459  1.00 98.66           H  
ATOM    798  N   GLU A  54     -18.336  13.435  -5.237  1.00 97.64           N  
ATOM    799  CA  GLU A  54     -19.370  12.873  -4.363  1.00 97.64           C  
ATOM    800  C   GLU A  54     -19.144  11.377  -4.105  1.00 97.64           C  
ATOM    801  O   GLU A  54     -19.151  10.956  -2.950  1.00 97.64           O  
ATOM    802  CB  GLU A  54     -20.756  13.136  -4.962  1.00 97.64           C  
ATOM    803  CG  GLU A  54     -21.860  12.679  -3.997  1.00 97.64           C  
ATOM    804  CD  GLU A  54     -23.272  13.052  -4.467  1.00 97.64           C  
ATOM    805  OE1 GLU A  54     -24.213  12.733  -3.708  1.00 97.64           O  
ATOM    806  OE2 GLU A  54     -23.396  13.717  -5.519  1.00 97.64           O1-
ATOM    807  H   GLU A  54     -18.579  13.496  -6.216  1.00 97.64           H  
ATOM    808  HA  GLU A  54     -19.336  13.382  -3.400  1.00 97.64           H  
ATOM    809  HB2 GLU A  54     -20.853  12.614  -5.914  1.00 97.64           H  
ATOM    810  HB3 GLU A  54     -20.850  14.208  -5.133  1.00 97.64           H  
ATOM    811  HG2 GLU A  54     -21.680  13.142  -3.027  1.00 97.64           H  
ATOM    812  HG3 GLU A  54     -21.801  11.599  -3.864  1.00 97.64           H  
ATOM    813  N   HIS A  55     -18.813  10.601  -5.134  1.00 98.21           N  
ATOM    814  CA  HIS A  55     -18.686   9.147  -5.042  1.00 98.21           C  
ATOM    815  C   HIS A  55     -17.242   8.637  -5.160  1.00 98.21           C  
ATOM    816  O   HIS A  55     -16.996   7.464  -4.880  1.00 98.21           O  
ATOM    817  CB  HIS A  55     -19.616   8.516  -6.084  1.00 98.21           C  
ATOM    818  CG  HIS A  55     -21.050   8.937  -5.902  1.00 98.21           C  
ATOM    819  CD2 HIS A  55     -21.937   8.432  -4.998  1.00 98.21           C  
ATOM    820  ND1 HIS A  55     -21.704   9.929  -6.587  1.00 98.21           N  
ATOM    821  CE1 HIS A  55     -22.947  10.036  -6.094  1.00 98.21           C  
ATOM    822  NE2 HIS A  55     -23.139   9.138  -5.114  1.00 98.21           N  
ATOM    823  H   HIS A  55     -18.893  10.996  -6.060  1.00 98.21           H  
ATOM    824  HA  HIS A  55     -19.050   8.815  -4.070  1.00 98.21           H  
ATOM    825  HB2 HIS A  55     -19.297   8.814  -7.083  1.00 98.21           H  
ATOM    826  HB3 HIS A  55     -19.556   7.430  -6.013  1.00 98.21           H  
ATOM    827  HD2 HIS A  55     -21.736   7.608  -4.329  1.00 98.21           H  
ATOM    828  HD1 HIS A  55     -21.339  10.458  -7.367  1.00 98.21           H  
ATOM    829  HE1 HIS A  55     -23.685  10.752  -6.429  1.00 98.21           H  
ATOM    830  N   PHE A  56     -16.263   9.489  -5.500  1.00 98.65           N  
ATOM    831  CA  PHE A  56     -14.892   9.055  -5.812  1.00 98.65           C  
ATOM    832  C   PHE A  56     -13.820   9.806  -5.015  1.00 98.65           C  
ATOM    833  O   PHE A  56     -13.907  11.013  -4.792  1.00 98.65           O  
ATOM    834  CB  PHE A  56     -14.642   9.159  -7.323  1.00 98.65           C  
ATOM    835  CG  PHE A  56     -15.661   8.404  -8.154  1.00 98.65           C  
ATOM    836  CD1 PHE A  56     -15.442   7.053  -8.465  1.00 98.65           C  
ATOM    837  CD2 PHE A  56     -16.851   9.024  -8.576  1.00 98.65           C  
ATOM    838  CE1 PHE A  56     -16.405   6.328  -9.185  1.00 98.65           C  
ATOM    839  CE2 PHE A  56     -17.829   8.294  -9.270  1.00 98.65           C  
ATOM    840  CZ  PHE A  56     -17.604   6.943  -9.580  1.00 98.65           C  
ATOM    841  H   PHE A  56     -16.527  10.428  -5.764  1.00 98.65           H  
ATOM    842  HA  PHE A  56     -14.793   7.999  -5.559  1.00 98.65           H  
ATOM    843  HB2 PHE A  56     -13.651   8.763  -7.541  1.00 98.65           H  
ATOM    844  HB3 PHE A  56     -14.641  10.207  -7.625  1.00 98.65           H  
ATOM    845  HD1 PHE A  56     -14.533   6.566  -8.144  1.00 98.65           H  
ATOM    846  HD2 PHE A  56     -17.034  10.065  -8.357  1.00 98.65           H  
ATOM    847  HE1 PHE A  56     -16.222   5.295  -9.441  1.00 98.65           H  
ATOM    848  HE2 PHE A  56     -18.750   8.772  -9.571  1.00 98.65           H  
ATOM    849  HZ  PHE A  56     -18.342   6.386 -10.139  1.00 98.65           H  
ATOM    850  N   ALA A  57     -12.772   9.091  -4.599  1.00 97.77           N  
ATOM    851  CA  ALA A  57     -11.615   9.624  -3.885  1.00 97.77           C  
ATOM    852  C   ALA A  57     -10.319   9.278  -4.633  1.00 97.77           C  
ATOM    853  O   ALA A  57      -9.897   8.123  -4.668  1.00 97.77           O  
ATOM    854  CB  ALA A  57     -11.625   9.073  -2.455  1.00 97.77           C  
ATOM    855  H   ALA A  57     -12.776   8.101  -4.802  1.00 97.77           H  
ATOM    856  HA  ALA A  57     -11.689  10.709  -3.826  1.00 97.77           H  
ATOM    857  HB1 ALA A  57     -12.570   9.329  -1.977  1.00 97.77           H  
ATOM    858  HB2 ALA A  57     -10.801   9.507  -1.889  1.00 97.77           H  
ATOM    859  HB3 ALA A  57     -11.521   7.988  -2.473  1.00 97.77           H  
ATOM    860  N   PHE A  58      -9.668  10.288  -5.205  1.00 98.03           N  
ATOM    861  CA  PHE A  58      -8.455  10.141  -6.001  1.00 98.03           C  
ATOM    862  C   PHE A  58      -7.197  10.282  -5.147  1.00 98.03           C  
ATOM    863  O   PHE A  58      -7.058  11.220  -4.353  1.00 98.03           O  
ATOM    864  CB  PHE A  58      -8.432  11.151  -7.147  1.00 98.03           C  
ATOM    865  CG  PHE A  58      -9.498  10.977  -8.202  1.00 98.03           C  
ATOM    866  CD1 PHE A  58      -9.141  10.476  -9.468  1.00 98.03           C  
ATOM    867  CD2 PHE A  58     -10.833  11.340  -7.939  1.00 98.03           C  
ATOM    868  CE1 PHE A  58     -10.111  10.340 -10.469  1.00 98.03           C  
ATOM    869  CE2 PHE A  58     -11.808  11.189  -8.938  1.00 98.03           C  
ATOM    870  CZ  PHE A  58     -11.439  10.695 -10.199  1.00 98.03           C  
ATOM    871  H   PHE A  58     -10.022  11.225  -5.079  1.00 98.03           H  
ATOM    872  HA  PHE A  58      -8.446   9.144  -6.443  1.00 98.03           H  
ATOM    873  HB2 PHE A  58      -8.496  12.160  -6.741  1.00 98.03           H  
ATOM    874  HB3 PHE A  58      -7.465  11.041  -7.640  1.00 98.03           H  
ATOM    875  HD1 PHE A  58      -8.123  10.185  -9.680  1.00 98.03           H  
ATOM    876  HD2 PHE A  58     -11.120  11.739  -6.977  1.00 98.03           H  
ATOM    877  HE1 PHE A  58      -9.842   9.957 -11.443  1.00 98.03           H  
ATOM    878  HE2 PHE A  58     -12.835  11.459  -8.745  1.00 98.03           H  
ATOM    879  HZ  PHE A  58     -12.181  10.593 -10.977  1.00 98.03           H  
ATOM    880  N   ARG A  59      -6.264   9.349  -5.338  1.00 96.28           N  
ATOM    881  CA  ARG A  59      -5.078   9.136  -4.506  1.00 96.28           C  
ATOM    882  C   ARG A  59      -3.851   8.971  -5.391  1.00 96.28           C  
ATOM    883  O   ARG A  59      -3.842   8.127  -6.281  1.00 96.28           O  
ATOM    884  CB  ARG A  59      -5.283   7.858  -3.678  1.00 96.28           C  
ATOM    885  CG  ARG A  59      -6.485   7.926  -2.728  1.00 96.28           C  
ATOM    886  CD  ARG A  59      -6.693   6.553  -2.095  1.00 96.28           C  
ATOM    887  NE  ARG A  59      -7.849   6.532  -1.187  1.00 96.28           N  
ATOM    888  NH1 ARG A  59      -6.772   7.175   0.747  1.00 96.28           N  
ATOM    889  NH2 ARG A  59      -8.902   6.447   0.787  1.00 96.28           N1+
ATOM    890  CZ  ARG A  59      -7.829   6.737   0.113  1.00 96.28           C  
ATOM    891  H   ARG A  59      -6.459   8.636  -6.026  1.00 96.28           H  
ATOM    892  HA  ARG A  59      -4.919   9.979  -3.834  1.00 96.28           H  
ATOM    893  HB2 ARG A  59      -4.383   7.663  -3.093  1.00 96.28           H  
ATOM    894  HB3 ARG A  59      -5.424   7.020  -4.361  1.00 96.28           H  
ATOM    895  HG2 ARG A  59      -6.293   8.666  -1.952  1.00 96.28           H  
ATOM    896  HG3 ARG A  59      -7.392   8.191  -3.272  1.00 96.28           H  
ATOM    897  HD2 ARG A  59      -6.859   5.822  -2.887  1.00 96.28           H  
ATOM    898  HD3 ARG A  59      -5.789   6.261  -1.559  1.00 96.28           H  
ATOM    899  HE  ARG A  59      -8.700   6.124  -1.546  1.00 96.28           H  
ATOM    900 HH11 ARG A  59      -5.910   7.262   0.227  1.00 96.28           H  
ATOM    901 HH12 ARG A  59      -6.721   7.061   1.749  1.00 96.28           H  
ATOM    902 HH21 ARG A  59      -9.615   5.934   0.286  1.00 96.28           H  
ATOM    903 HH22 ARG A  59      -8.901   6.408   1.796  1.00 96.28           H  
ATOM    904  N   TRP A  60      -2.814   9.754  -5.121  1.00 95.54           N  
ATOM    905  CA  TRP A  60      -1.512   9.631  -5.775  1.00 95.54           C  
ATOM    906  C   TRP A  60      -0.423  10.278  -4.916  1.00 95.54           C  
ATOM    907  O   TRP A  60      -0.704  11.179  -4.119  1.00 95.54           O  
ATOM    908  CB  TRP A  60      -1.562  10.272  -7.165  1.00 95.54           C  
ATOM    909  CG  TRP A  60      -1.783  11.752  -7.219  1.00 95.54           C  
ATOM    910  CD1 TRP A  60      -0.798  12.672  -7.244  1.00 95.54           C  
ATOM    911  CD2 TRP A  60      -3.031  12.502  -7.326  1.00 95.54           C  
ATOM    912  CE2 TRP A  60      -2.710  13.889  -7.438  1.00 95.54           C  
ATOM    913  CE3 TRP A  60      -4.400  12.159  -7.375  1.00 95.54           C  
ATOM    914  NE1 TRP A  60      -1.334  13.934  -7.386  1.00 95.54           N  
ATOM    915  CH2 TRP A  60      -5.036  14.508  -7.654  1.00 95.54           C  
ATOM    916  CZ2 TRP A  60      -3.685  14.884  -7.597  1.00 95.54           C  
ATOM    917  CZ3 TRP A  60      -5.386  13.152  -7.547  1.00 95.54           C  
ATOM    918  H   TRP A  60      -2.893  10.431  -4.376  1.00 95.54           H  
ATOM    919  HA  TRP A  60      -1.273   8.575  -5.903  1.00 95.54           H  
ATOM    920  HB2 TRP A  60      -2.364   9.798  -7.730  1.00 95.54           H  
ATOM    921  HB3 TRP A  60      -0.632  10.042  -7.685  1.00 95.54           H  
ATOM    922  HD1 TRP A  60       0.256  12.440  -7.219  1.00 95.54           H  
ATOM    923  HE3 TRP A  60      -4.679  11.117  -7.324  1.00 95.54           H  
ATOM    924  HE1 TRP A  60      -0.758  14.741  -7.579  1.00 95.54           H  
ATOM    925  HH2 TRP A  60      -5.804  15.248  -7.823  1.00 95.54           H  
ATOM    926  HZ2 TRP A  60      -3.386  15.914  -7.722  1.00 95.54           H  
ATOM    927  HZ3 TRP A  60      -6.427  12.879  -7.637  1.00 95.54           H  
ATOM    928  N   ASN A  61       0.821   9.829  -5.078  1.00 88.97           N  
ATOM    929  CA  ASN A  61       1.992  10.446  -4.441  1.00 88.97           C  
ATOM    930  C   ASN A  61       2.795  11.325  -5.407  1.00 88.97           C  
ATOM    931  O   ASN A  61       3.358  12.333  -4.984  1.00 88.97           O  
ATOM    932  CB  ASN A  61       2.878   9.338  -3.848  1.00 88.97           C  
ATOM    933  CG  ASN A  61       2.336   8.762  -2.556  1.00 88.97           C  
ATOM    934  ND2 ASN A  61       2.612   7.507  -2.293  1.00 88.97           N  
ATOM    935  OD1 ASN A  61       1.688   9.429  -1.760  1.00 88.97           O  
ATOM    936  H   ASN A  61       0.970   9.054  -5.708  1.00 88.97           H  
ATOM    937  HA  ASN A  61       1.679  11.103  -3.630  1.00 88.97           H  
ATOM    938  HB2 ASN A  61       3.018   8.544  -4.582  1.00 88.97           H  
ATOM    939  HB3 ASN A  61       3.862   9.749  -3.624  1.00 88.97           H  
ATOM    940 HD21 ASN A  61       3.134   6.954  -2.957  1.00 88.97           H  
ATOM    941 HD22 ASN A  61       2.277   7.118  -1.423  1.00 88.97           H  
ATOM    942  N   ASN A  62       2.839  10.947  -6.686  1.00 74.32           N  
ATOM    943  CA  ASN A  62       3.813  11.470  -7.641  1.00 74.32           C  
ATOM    944  C   ASN A  62       3.308  12.739  -8.341  1.00 74.32           C  
ATOM    945  O   ASN A  62       2.109  12.923  -8.552  1.00 74.32           O  
ATOM    946  CB  ASN A  62       4.197  10.351  -8.632  1.00 74.32           C  
ATOM    947  CG  ASN A  62       4.720   9.095  -7.944  1.00 74.32           C  
ATOM    948  ND2 ASN A  62       4.642   7.967  -8.608  1.00 74.32           N  
ATOM    949  OD1 ASN A  62       5.138   9.115  -6.796  1.00 74.32           O  
ATOM    950  H   ASN A  62       2.339  10.113  -6.957  1.00 74.32           H  
ATOM    951  HA  ASN A  62       4.714  11.739  -7.091  1.00 74.32           H  
ATOM    952  HB2 ASN A  62       4.972  10.702  -9.313  1.00 74.32           H  
ATOM    953  HB3 ASN A  62       3.326  10.087  -9.231  1.00 74.32           H  
ATOM    954 HD21 ASN A  62       4.354   7.952  -9.576  1.00 74.32           H  
ATOM    955 HD22 ASN A  62       4.816   7.100  -8.120  1.00 74.32           H  
ATOM    956  N   ASN A  63       4.236  13.601  -8.757  1.00 77.07           N  
ATOM    957  CA  ASN A  63       3.913  14.834  -9.484  1.00 77.07           C  
ATOM    958  C   ASN A  63       3.489  14.592 -10.948  1.00 77.07           C  
ATOM    959  O   ASN A  63       3.108  15.541 -11.626  1.00 77.07           O  
ATOM    960  CB  ASN A  63       5.102  15.803  -9.380  1.00 77.07           C  
ATOM    961  CG  ASN A  63       5.329  16.337  -7.976  1.00 77.07           C  
ATOM    962  ND2 ASN A  63       6.543  16.726  -7.664  1.00 77.07           N  
ATOM    963  OD1 ASN A  63       4.440  16.437  -7.147  1.00 77.07           O  
ATOM    964  H   ASN A  63       5.208  13.378  -8.600  1.00 77.07           H  
ATOM    965  HA  ASN A  63       3.052  15.301  -9.005  1.00 77.07           H  
ATOM    966  HB2 ASN A  63       6.003  15.304  -9.737  1.00 77.07           H  
ATOM    967  HB3 ASN A  63       4.919  16.662 -10.026  1.00 77.07           H  
ATOM    968 HD21 ASN A  63       7.290  16.645  -8.338  1.00 77.07           H  
ATOM    969 HD22 ASN A  63       6.674  17.061  -6.720  1.00 77.07           H  
ATOM    970  N   ASP A  64       3.520  13.343 -11.425  1.00 80.44           N  
ATOM    971  CA  ASP A  64       3.157  12.968 -12.801  1.00 80.44           C  
ATOM    972  C   ASP A  64       1.644  13.026 -13.067  1.00 80.44           C  
ATOM    973  O   ASP A  64       1.198  12.975 -14.214  1.00 80.44           O  
ATOM    974  CB  ASP A  64       3.685  11.558 -13.103  1.00 80.44           C  
ATOM    975  CG  ASP A  64       5.182  11.431 -12.819  1.00 80.44           C  
ATOM    976  OD1 ASP A  64       5.938  12.329 -13.246  1.00 80.44           O  
ATOM    977  OD2 ASP A  64       5.532  10.479 -12.088  1.00 80.44           O1-
ATOM    978  H   ASP A  64       3.928  12.618 -10.851  1.00 80.44           H  
ATOM    979  HA  ASP A  64       3.640  13.662 -13.491  1.00 80.44           H  
ATOM    980  HB2 ASP A  64       3.136  10.839 -12.495  1.00 80.44           H  
ATOM    981  HB3 ASP A  64       3.504  11.323 -14.151  1.00 80.44           H  
ATOM    982  N   VAL A  65       0.830  13.143 -12.013  1.00 92.42           N  
ATOM    983  CA  VAL A  65      -0.621  13.285 -12.147  1.00 92.42           C  
ATOM    984  C   VAL A  65      -0.977  14.744 -12.401  1.00 92.42           C  
ATOM    985  O   VAL A  65      -0.916  15.594 -11.509  1.00 92.42           O  
ATOM    986  CB  VAL A  65      -1.373  12.725 -10.932  1.00 92.42           C  
ATOM    987  CG1 VAL A  65      -2.891  12.850 -11.129  1.00 92.42           C  
ATOM    988  CG2 VAL A  65      -1.026  11.247 -10.727  1.00 92.42           C  
ATOM    989  H   VAL A  65       1.248  13.204 -11.095  1.00 92.42           H  
ATOM    990  HA  VAL A  65      -0.943  12.704 -13.010  1.00 92.42           H  
ATOM    991  HB  VAL A  65      -1.087  13.281 -10.039  1.00 92.42           H  
ATOM    992 HG11 VAL A  65      -3.407  12.406 -10.276  1.00 92.42           H  
ATOM    993 HG12 VAL A  65      -3.193  12.339 -12.043  1.00 92.42           H  
ATOM    994 HG13 VAL A  65      -3.185  13.897 -11.184  1.00 92.42           H  
ATOM    995 HG21 VAL A  65      -1.165  10.699 -11.659  1.00 92.42           H  
ATOM    996 HG22 VAL A  65      -1.667  10.813  -9.960  1.00 92.42           H  
ATOM    997 HG23 VAL A  65       0.011  11.147 -10.405  1.00 92.42           H  
ATOM    998  N   ASN A  66      -1.435  15.028 -13.616  1.00 94.03           N  
ATOM    999  CA  ASN A  66      -2.039  16.313 -13.928  1.00 94.03           C  
ATOM   1000  C   ASN A  66      -3.387  16.445 -13.201  1.00 94.03           C  
ATOM   1001  O   ASN A  66      -4.347  15.728 -13.486  1.00 94.03           O  
ATOM   1002  CB  ASN A  66      -2.160  16.454 -15.447  1.00 94.03           C  
ATOM   1003  CG  ASN A  66      -2.716  17.798 -15.884  1.00 94.03           C  
ATOM   1004  ND2 ASN A  66      -2.567  18.116 -17.142  1.00 94.03           N  
ATOM   1005  OD1 ASN A  66      -3.284  18.572 -15.123  1.00 94.03           O  
ATOM   1006  H   ASN A  66      -1.417  14.306 -14.323  1.00 94.03           H  
ATOM   1007  HA  ASN A  66      -1.374  17.099 -13.571  1.00 94.03           H  
ATOM   1008  HB2 ASN A  66      -2.809  15.666 -15.830  1.00 94.03           H  
ATOM   1009  HB3 ASN A  66      -1.174  16.326 -15.894  1.00 94.03           H  
ATOM   1010 HD21 ASN A  66      -3.018  18.961 -17.462  1.00 94.03           H  
ATOM   1011 HD22 ASN A  66      -2.294  17.380 -17.777  1.00 94.03           H  
ATOM   1012  N   ARG A  67      -3.475  17.405 -12.274  1.00 94.81           N  
ATOM   1013  CA  ARG A  67      -4.688  17.646 -11.481  1.00 94.81           C  
ATOM   1014  C   ARG A  67      -5.913  17.950 -12.346  1.00 94.81           C  
ATOM   1015  O   ARG A  67      -7.007  17.547 -11.969  1.00 94.81           O  
ATOM   1016  CB  ARG A  67      -4.421  18.770 -10.468  1.00 94.81           C  
ATOM   1017  CG  ARG A  67      -5.583  18.937  -9.477  1.00 94.81           C  
ATOM   1018  CD  ARG A  67      -5.251  19.989  -8.414  1.00 94.81           C  
ATOM   1019  NE  ARG A  67      -6.313  20.078  -7.390  1.00 94.81           N  
ATOM   1020  NH1 ARG A  67      -5.488  18.520  -5.904  1.00 94.81           N  
ATOM   1021  NH2 ARG A  67      -7.415  19.507  -5.471  1.00 94.81           N1+
ATOM   1022  CZ  ARG A  67      -6.395  19.379  -6.269  1.00 94.81           C  
ATOM   1023  H   ARG A  67      -2.634  17.925 -12.067  1.00 94.81           H  
ATOM   1024  HA  ARG A  67      -4.922  16.725 -10.944  1.00 94.81           H  
ATOM   1025  HB2 ARG A  67      -4.259  19.707 -11.000  1.00 94.81           H  
ATOM   1026  HB3 ARG A  67      -3.517  18.526  -9.909  1.00 94.81           H  
ATOM   1027  HG2 ARG A  67      -6.484  19.250 -10.006  1.00 94.81           H  
ATOM   1028  HG3 ARG A  67      -5.776  17.980  -8.991  1.00 94.81           H  
ATOM   1029  HD2 ARG A  67      -5.147  20.956  -8.906  1.00 94.81           H  
ATOM   1030  HD3 ARG A  67      -4.294  19.751  -7.950  1.00 94.81           H  
ATOM   1031  HE  ARG A  67      -7.077  20.704  -7.597  1.00 94.81           H  
ATOM   1032 HH11 ARG A  67      -4.688  18.366  -6.502  1.00 94.81           H  
ATOM   1033 HH12 ARG A  67      -5.681  17.893  -5.137  1.00 94.81           H  
ATOM   1034 HH21 ARG A  67      -8.160  20.153  -5.686  1.00 94.81           H  
ATOM   1035 HH22 ARG A  67      -7.447  18.932  -4.642  1.00 94.81           H  
ATOM   1036  N   ASN A  68      -5.754  18.628 -13.482  1.00 97.00           N  
ATOM   1037  CA  ASN A  68      -6.880  18.935 -14.369  1.00 97.00           C  
ATOM   1038  C   ASN A  68      -7.447  17.668 -15.014  1.00 97.00           C  
ATOM   1039  O   ASN A  68      -8.663  17.523 -15.098  1.00 97.00           O  
ATOM   1040  CB  ASN A  68      -6.439  19.942 -15.442  1.00 97.00           C  
ATOM   1041  CG  ASN A  68      -6.125  21.315 -14.881  1.00 97.00           C  
ATOM   1042  ND2 ASN A  68      -5.410  22.123 -15.627  1.00 97.00           N  
ATOM   1043  OD1 ASN A  68      -6.509  21.690 -13.787  1.00 97.00           O  
ATOM   1044  H   ASN A  68      -4.819  18.852 -13.791  1.00 97.00           H  
ATOM   1045  HA  ASN A  68      -7.688  19.379 -13.787  1.00 97.00           H  
ATOM   1046  HB2 ASN A  68      -5.571  19.554 -15.975  1.00 97.00           H  
ATOM   1047  HB3 ASN A  68      -7.247  20.061 -16.164  1.00 97.00           H  
ATOM   1048 HD21 ASN A  68      -5.226  23.040 -15.244  1.00 97.00           H  
ATOM   1049 HD22 ASN A  68      -5.096  21.828 -16.541  1.00 97.00           H  
ATOM   1050  N   ASP A  69      -6.572  16.732 -15.391  1.00 97.87           N  
ATOM   1051  CA  ASP A  69      -6.983  15.438 -15.934  1.00 97.87           C  
ATOM   1052  C   ASP A  69      -7.714  14.617 -14.855  1.00 97.87           C  
ATOM   1053  O   ASP A  69      -8.762  14.039 -15.127  1.00 97.87           O  
ATOM   1054  CB  ASP A  69      -5.760  14.697 -16.515  1.00 97.87           C  
ATOM   1055  CG  ASP A  69      -5.096  15.413 -17.708  1.00 97.87           C  
ATOM   1056  OD1 ASP A  69      -5.755  16.215 -18.401  1.00 97.87           O  
ATOM   1057  OD2 ASP A  69      -3.915  15.135 -18.028  1.00 97.87           O1-
ATOM   1058  H   ASP A  69      -5.585  16.899 -15.259  1.00 97.87           H  
ATOM   1059  HA  ASP A  69      -7.691  15.604 -16.746  1.00 97.87           H  
ATOM   1060  HB2 ASP A  69      -5.021  14.543 -15.729  1.00 97.87           H  
ATOM   1061  HB3 ASP A  69      -6.088  13.715 -16.855  1.00 97.87           H  
ATOM   1062  N   ALA A  70      -7.248  14.653 -13.599  1.00 98.13           N  
ATOM   1063  CA  ALA A  70      -7.944  14.013 -12.476  1.00 98.13           C  
ATOM   1064  C   ALA A  70      -9.323  14.639 -12.183  1.00 98.13           C  
ATOM   1065  O   ALA A  70     -10.274  13.920 -11.883  1.00 98.13           O  
ATOM   1066  CB  ALA A  70      -7.035  14.050 -11.240  1.00 98.13           C  
ATOM   1067  H   ALA A  70      -6.362  15.111 -13.434  1.00 98.13           H  
ATOM   1068  HA  ALA A  70      -8.121  12.970 -12.738  1.00 98.13           H  
ATOM   1069  HB1 ALA A  70      -7.513  13.505 -10.427  1.00 98.13           H  
ATOM   1070  HB2 ALA A  70      -6.082  13.575 -11.470  1.00 98.13           H  
ATOM   1071  HB3 ALA A  70      -6.863  15.080 -10.930  1.00 98.13           H  
ATOM   1072  N   VAL A  71      -9.455  15.966 -12.287  1.00 98.65           N  
ATOM   1073  CA  VAL A  71     -10.745  16.661 -12.133  1.00 98.65           C  
ATOM   1074  C   VAL A  71     -11.714  16.274 -13.252  1.00 98.65           C  
ATOM   1075  O   VAL A  71     -12.871  15.967 -12.967  1.00 98.65           O  
ATOM   1076  CB  VAL A  71     -10.550  18.188 -12.048  1.00 98.65           C  
ATOM   1077  CG1 VAL A  71     -11.872  18.965 -12.134  1.00 98.65           C  
ATOM   1078  CG2 VAL A  71      -9.894  18.579 -10.714  1.00 98.65           C  
ATOM   1079  H   VAL A  71      -8.634  16.508 -12.520  1.00 98.65           H  
ATOM   1080  HA  VAL A  71     -11.212  16.332 -11.206  1.00 98.65           H  
ATOM   1081  HB  VAL A  71      -9.905  18.515 -12.863  1.00 98.65           H  
ATOM   1082 HG11 VAL A  71     -11.695  20.026 -11.960  1.00 98.65           H  
ATOM   1083 HG12 VAL A  71     -12.579  18.584 -11.397  1.00 98.65           H  
ATOM   1084 HG13 VAL A  71     -12.305  18.856 -13.128  1.00 98.65           H  
ATOM   1085 HG21 VAL A  71      -8.996  17.986 -10.544  1.00 98.65           H  
ATOM   1086 HG22 VAL A  71      -9.624  19.634 -10.737  1.00 98.65           H  
ATOM   1087 HG23 VAL A  71     -10.587  18.396  -9.894  1.00 98.65           H  
ATOM   1088  N   ALA A  72     -11.249  16.238 -14.503  1.00 98.75           N  
ATOM   1089  CA  ALA A  72     -12.062  15.813 -15.642  1.00 98.75           C  
ATOM   1090  C   ALA A  72     -12.503  14.343 -15.511  1.00 98.75           C  
ATOM   1091  O   ALA A  72     -13.683  14.039 -15.683  1.00 98.75           O  
ATOM   1092  CB  ALA A  72     -11.263  16.060 -16.925  1.00 98.75           C  
ATOM   1093  H   ALA A  72     -10.289  16.497 -14.680  1.00 98.75           H  
ATOM   1094  HA  ALA A  72     -12.966  16.421 -15.676  1.00 98.75           H  
ATOM   1095  HB1 ALA A  72     -10.342  15.477 -16.914  1.00 98.75           H  
ATOM   1096  HB2 ALA A  72     -11.859  15.762 -17.788  1.00 98.75           H  
ATOM   1097  HB3 ALA A  72     -11.017  17.118 -17.011  1.00 98.75           H  
ATOM   1098  N   ALA A  73     -11.588  13.450 -15.118  1.00 98.74           N  
ATOM   1099  CA  ALA A  73     -11.899  12.051 -14.832  1.00 98.74           C  
ATOM   1100  C   ALA A  73     -12.937  11.913 -13.709  1.00 98.74           C  
ATOM   1101  O   ALA A  73     -13.859  11.111 -13.822  1.00 98.74           O  
ATOM   1102  CB  ALA A  73     -10.604  11.324 -14.455  1.00 98.74           C  
ATOM   1103  H   ALA A  73     -10.622  13.736 -15.056  1.00 98.74           H  
ATOM   1104  HA  ALA A  73     -12.305  11.587 -15.731  1.00 98.74           H  
ATOM   1105  HB1 ALA A  73     -10.202  11.729 -13.526  1.00 98.74           H  
ATOM   1106  HB2 ALA A  73     -10.804  10.261 -14.329  1.00 98.74           H  
ATOM   1107  HB3 ALA A  73      -9.865  11.454 -15.247  1.00 98.74           H  
ATOM   1108  N   GLY A  74     -12.836  12.721 -12.646  1.00 98.87           N  
ATOM   1109  CA  GLY A  74     -13.827  12.762 -11.566  1.00 98.87           C  
ATOM   1110  C   GLY A  74     -15.213  13.159 -12.051  1.00 98.87           C  
ATOM   1111  O   GLY A  74     -16.181  12.465 -11.763  1.00 98.87           O  
ATOM   1112  H   GLY A  74     -12.027  13.322 -12.581  1.00 98.87           H  
ATOM   1113  HA2 GLY A  74     -13.915  11.782 -11.095  1.00 98.87           H  
ATOM   1114  HA3 GLY A  74     -13.512  13.490 -10.818  1.00 98.87           H  
ATOM   1115  N   GLN A  75     -15.317  14.225 -12.845  1.00 98.79           N  
ATOM   1116  CA  GLN A  75     -16.591  14.632 -13.448  1.00 98.79           C  
ATOM   1117  C   GLN A  75     -17.171  13.538 -14.351  1.00 98.79           C  
ATOM   1118  O   GLN A  75     -18.376  13.292 -14.323  1.00 98.79           O  
ATOM   1119  CB  GLN A  75     -16.381  15.909 -14.267  1.00 98.79           C  
ATOM   1120  CG  GLN A  75     -16.095  17.128 -13.382  1.00 98.79           C  
ATOM   1121  CD  GLN A  75     -15.703  18.358 -14.191  1.00 98.79           C  
ATOM   1122  NE2 GLN A  75     -15.741  19.529 -13.596  1.00 98.79           N  
ATOM   1123  OE1 GLN A  75     -15.354  18.317 -15.358  1.00 98.79           O  
ATOM   1124  H   GLN A  75     -14.480  14.743 -13.071  1.00 98.79           H  
ATOM   1125  HA  GLN A  75     -17.320  14.821 -12.660  1.00 98.79           H  
ATOM   1126  HB2 GLN A  75     -17.279  16.112 -14.850  1.00 98.79           H  
ATOM   1127  HB3 GLN A  75     -15.552  15.755 -14.958  1.00 98.79           H  
ATOM   1128  HG2 GLN A  75     -15.285  16.911 -12.686  1.00 98.79           H  
ATOM   1129  HG3 GLN A  75     -16.988  17.354 -12.798  1.00 98.79           H  
ATOM   1130 HE21 GLN A  75     -16.051  19.608 -12.639  1.00 98.79           H  
ATOM   1131 HE22 GLN A  75     -15.491  20.315 -14.180  1.00 98.79           H  
ATOM   1132  N   LYS A  76     -16.322  12.861 -15.131  1.00 98.74           N  
ATOM   1133  CA  LYS A  76     -16.750  11.746 -15.975  1.00 98.74           C  
ATOM   1134  C   LYS A  76     -17.230  10.553 -15.150  1.00 98.74           C  
ATOM   1135  O   LYS A  76     -18.273   9.990 -15.467  1.00 98.74           O  
ATOM   1136  CB  LYS A  76     -15.609  11.352 -16.926  1.00 98.74           C  
ATOM   1137  CG  LYS A  76     -16.000  10.206 -17.872  1.00 98.74           C  
ATOM   1138  CD  LYS A  76     -17.259  10.536 -18.682  1.00 98.74           C  
ATOM   1139  CE  LYS A  76     -17.467   9.510 -19.785  1.00 98.74           C  
ATOM   1140  NZ  LYS A  76     -18.660   9.851 -20.582  1.00 98.74           N1+
ATOM   1141  H   LYS A  76     -15.350  13.135 -15.142  1.00 98.74           H  
ATOM   1142  HA  LYS A  76     -17.605  12.088 -16.557  1.00 98.74           H  
ATOM   1143  HB2 LYS A  76     -14.739  11.039 -16.349  1.00 98.74           H  
ATOM   1144  HB3 LYS A  76     -15.323  12.219 -17.521  1.00 98.74           H  
ATOM   1145  HG2 LYS A  76     -16.162   9.293 -17.302  1.00 98.74           H  
ATOM   1146  HG3 LYS A  76     -15.166  10.028 -18.550  1.00 98.74           H  
ATOM   1147  HD2 LYS A  76     -18.136  10.534 -18.034  1.00 98.74           H  
ATOM   1148  HD3 LYS A  76     -17.146  11.524 -19.129  1.00 98.74           H  
ATOM   1149  HE2 LYS A  76     -16.592   9.532 -20.436  1.00 98.74           H  
ATOM   1150  HE3 LYS A  76     -17.550   8.511 -19.359  1.00 98.74           H  
ATOM   1151  HZ1 LYS A  76     -19.521   9.577 -20.130  1.00 98.74           H  
ATOM   1152  HZ2 LYS A  76     -18.672  10.842 -20.776  1.00 98.74           H  
ATOM   1153  HZ3 LYS A  76     -18.558   9.420 -21.491  1.00 98.74           H  
ATOM   1154  N   LEU A  77     -16.514  10.188 -14.092  1.00 98.91           N  
ATOM   1155  CA  LEU A  77     -16.899   9.106 -13.188  1.00 98.91           C  
ATOM   1156  C   LEU A  77     -18.230   9.390 -12.483  1.00 98.91           C  
ATOM   1157  O   LEU A  77     -19.023   8.470 -12.329  1.00 98.91           O  
ATOM   1158  CB  LEU A  77     -15.752   8.840 -12.201  1.00 98.91           C  
ATOM   1159  CG  LEU A  77     -14.637   7.944 -12.773  1.00 98.91           C  
ATOM   1160  CD1 LEU A  77     -13.423   7.985 -11.847  1.00 98.91           C  
ATOM   1161  CD2 LEU A  77     -15.072   6.482 -12.897  1.00 98.91           C  
ATOM   1162  H   LEU A  77     -15.649  10.675 -13.910  1.00 98.91           H  
ATOM   1163  HA  LEU A  77     -17.070   8.203 -13.774  1.00 98.91           H  
ATOM   1164  HB2 LEU A  77     -15.333   9.791 -11.872  1.00 98.91           H  
ATOM   1165  HB3 LEU A  77     -16.152   8.339 -11.321  1.00 98.91           H  
ATOM   1166  HG  LEU A  77     -14.336   8.304 -13.756  1.00 98.91           H  
ATOM   1167 HD11 LEU A  77     -12.935   8.951 -11.978  1.00 98.91           H  
ATOM   1168 HD12 LEU A  77     -12.715   7.203 -12.119  1.00 98.91           H  
ATOM   1169 HD13 LEU A  77     -13.732   7.845 -10.811  1.00 98.91           H  
ATOM   1170 HD21 LEU A  77     -15.361   6.092 -11.921  1.00 98.91           H  
ATOM   1171 HD22 LEU A  77     -15.918   6.384 -13.578  1.00 98.91           H  
ATOM   1172 HD23 LEU A  77     -14.256   5.876 -13.289  1.00 98.91           H  
ATOM   1173  N   GLU A  78     -18.544  10.647 -12.157  1.00 98.80           N  
ATOM   1174  CA  GLU A  78     -19.879  11.013 -11.655  1.00 98.80           C  
ATOM   1175  C   GLU A  78     -20.984  10.849 -12.715  1.00 98.80           C  
ATOM   1176  O   GLU A  78     -22.084  10.400 -12.403  1.00 98.80           O  
ATOM   1177  CB  GLU A  78     -19.872  12.455 -11.119  1.00 98.80           C  
ATOM   1178  CG  GLU A  78     -19.003  12.662  -9.866  1.00 98.80           C  
ATOM   1179  CD  GLU A  78     -19.444  11.842  -8.650  1.00 98.80           C  
ATOM   1180  OE1 GLU A  78     -18.673  11.813  -7.663  1.00 98.80           O  
ATOM   1181  OE2 GLU A  78     -20.532  11.247  -8.662  1.00 98.80           O1-
ATOM   1182  H   GLU A  78     -17.833  11.360 -12.223  1.00 98.80           H  
ATOM   1183  HA  GLU A  78     -20.149  10.339 -10.843  1.00 98.80           H  
ATOM   1184  HB2 GLU A  78     -19.514  13.124 -11.901  1.00 98.80           H  
ATOM   1185  HB3 GLU A  78     -20.894  12.749 -10.880  1.00 98.80           H  
ATOM   1186  HG2 GLU A  78     -19.028  13.719  -9.603  1.00 98.80           H  
ATOM   1187  HG3 GLU A  78     -17.968  12.408 -10.090  1.00 98.80           H  
ATOM   1188  N   GLN A  79     -20.705  11.133 -13.991  1.00 98.72           N  
ATOM   1189  CA  GLN A  79     -21.656  10.834 -15.074  1.00 98.72           C  
ATOM   1190  C   GLN A  79     -21.847   9.323 -15.267  1.00 98.72           C  
ATOM   1191  O   GLN A  79     -22.953   8.864 -15.545  1.00 98.72           O  
ATOM   1192  CB  GLN A  79     -21.178  11.435 -16.401  1.00 98.72           C  
ATOM   1193  CG  GLN A  79     -21.139  12.965 -16.412  1.00 98.72           C  
ATOM   1194  CD  GLN A  79     -20.424  13.512 -17.643  1.00 98.72           C  
ATOM   1195  NE2 GLN A  79     -20.105  14.786 -17.649  1.00 98.72           N  
ATOM   1196  OE1 GLN A  79     -20.123  12.824 -18.614  1.00 98.72           O  
ATOM   1197  H   GLN A  79     -19.790  11.498 -14.215  1.00 98.72           H  
ATOM   1198  HA  GLN A  79     -22.630  11.254 -14.823  1.00 98.72           H  
ATOM   1199  HB2 GLN A  79     -21.849  11.108 -17.196  1.00 98.72           H  
ATOM   1200  HB3 GLN A  79     -20.183  11.052 -16.630  1.00 98.72           H  
ATOM   1201  HG2 GLN A  79     -22.158  13.351 -16.391  1.00 98.72           H  
ATOM   1202  HG3 GLN A  79     -20.623  13.330 -15.524  1.00 98.72           H  
ATOM   1203 HE21 GLN A  79     -19.616  15.125 -18.465  1.00 98.72           H  
ATOM   1204 HE22 GLN A  79     -20.309  15.356 -16.840  1.00 98.72           H  
ATOM   1205  N   ILE A  80     -20.767   8.546 -15.136  1.00 98.83           N  
ATOM   1206  CA  ILE A  80     -20.819   7.081 -15.185  1.00 98.83           C  
ATOM   1207  C   ILE A  80     -21.635   6.551 -14.000  1.00 98.83           C  
ATOM   1208  O   ILE A  80     -22.495   5.695 -14.193  1.00 98.83           O  
ATOM   1209  CB  ILE A  80     -19.392   6.488 -15.230  1.00 98.83           C  
ATOM   1210  CG1 ILE A  80     -18.658   6.857 -16.541  1.00 98.83           C  
ATOM   1211  CG2 ILE A  80     -19.450   4.958 -15.127  1.00 98.83           C  
ATOM   1212  CD1 ILE A  80     -17.133   6.692 -16.470  1.00 98.83           C  
ATOM   1213  H   ILE A  80     -19.884   8.992 -14.933  1.00 98.83           H  
ATOM   1214  HA  ILE A  80     -21.345   6.770 -16.087  1.00 98.83           H  
ATOM   1215  HB  ILE A  80     -18.825   6.870 -14.380  1.00 98.83           H  
ATOM   1216 HG12 ILE A  80     -18.863   7.893 -16.813  1.00 98.83           H  
ATOM   1217 HG13 ILE A  80     -19.035   6.231 -17.350  1.00 98.83           H  
ATOM   1218 HG21 ILE A  80     -19.975   4.548 -15.990  1.00 98.83           H  
ATOM   1219 HG22 ILE A  80     -19.984   4.650 -14.228  1.00 98.83           H  
ATOM   1220 HG23 ILE A  80     -18.446   4.536 -15.080  1.00 98.83           H  
ATOM   1221 HD11 ILE A  80     -16.710   7.427 -15.786  1.00 98.83           H  
ATOM   1222 HD12 ILE A  80     -16.706   6.851 -17.461  1.00 98.83           H  
ATOM   1223 HD13 ILE A  80     -16.862   5.694 -16.128  1.00 98.83           H  
ATOM   1224  N   TRP A  81     -21.418   7.090 -12.796  1.00 98.67           N  
ATOM   1225  CA  TRP A  81     -22.207   6.777 -11.607  1.00 98.67           C  
ATOM   1226  C   TRP A  81     -23.698   6.999 -11.857  1.00 98.67           C  
ATOM   1227  O   TRP A  81     -24.489   6.079 -11.661  1.00 98.67           O  
ATOM   1228  CB  TRP A  81     -21.736   7.621 -10.417  1.00 98.67           C  
ATOM   1229  CG  TRP A  81     -22.507   7.356  -9.167  1.00 98.67           C  
ATOM   1230  CD1 TRP A  81     -23.722   7.860  -8.852  1.00 98.67           C  
ATOM   1231  CD2 TRP A  81     -22.156   6.461  -8.079  1.00 98.67           C  
ATOM   1232  CE2 TRP A  81     -23.252   6.397  -7.173  1.00 98.67           C  
ATOM   1233  CE3 TRP A  81     -21.018   5.688  -7.784  1.00 98.67           C  
ATOM   1234  NE1 TRP A  81     -24.165   7.296  -7.673  1.00 98.67           N  
ATOM   1235  CH2 TRP A  81     -22.126   4.725  -5.843  1.00 98.67           C  
ATOM   1236  CZ2 TRP A  81     -23.249   5.540  -6.065  1.00 98.67           C  
ATOM   1237  CZ3 TRP A  81     -21.003   4.819  -6.679  1.00 98.67           C  
ATOM   1238  H   TRP A  81     -20.676   7.770 -12.698  1.00 98.67           H  
ATOM   1239  HA  TRP A  81     -22.077   5.725 -11.357  1.00 98.67           H  
ATOM   1240  HB2 TRP A  81     -20.683   7.410 -10.230  1.00 98.67           H  
ATOM   1241  HB3 TRP A  81     -21.826   8.683 -10.647  1.00 98.67           H  
ATOM   1242  HD1 TRP A  81     -24.274   8.566  -9.456  1.00 98.67           H  
ATOM   1243  HE3 TRP A  81     -20.154   5.776  -8.425  1.00 98.67           H  
ATOM   1244  HE1 TRP A  81     -25.033   7.548  -7.222  1.00 98.67           H  
ATOM   1245  HH2 TRP A  81     -22.124   4.013  -5.031  1.00 98.67           H  
ATOM   1246  HZ2 TRP A  81     -24.110   5.496  -5.415  1.00 98.67           H  
ATOM   1247  HZ3 TRP A  81     -20.132   4.211  -6.484  1.00 98.67           H  
ATOM   1248  N   ASP A  82     -24.081   8.180 -12.350  1.00 98.41           N  
ATOM   1249  CA  ASP A  82     -25.479   8.481 -12.660  1.00 98.41           C  
ATOM   1250  C   ASP A  82     -26.068   7.486 -13.671  1.00 98.41           C  
ATOM   1251  O   ASP A  82     -27.145   6.925 -13.453  1.00 98.41           O  
ATOM   1252  CB  ASP A  82     -25.604   9.917 -13.182  1.00 98.41           C  
ATOM   1253  CG  ASP A  82     -27.073  10.245 -13.448  1.00 98.41           C  
ATOM   1254  OD1 ASP A  82     -27.816  10.363 -12.447  1.00 98.41           O  
ATOM   1255  OD2 ASP A  82     -27.461  10.307 -14.639  1.00 98.41           O1-
ATOM   1256  H   ASP A  82     -23.392   8.911 -12.456  1.00 98.41           H  
ATOM   1257  HA  ASP A  82     -26.063   8.398 -11.743  1.00 98.41           H  
ATOM   1258  HB2 ASP A  82     -25.025  10.032 -14.097  1.00 98.41           H  
ATOM   1259  HB3 ASP A  82     -25.210  10.608 -12.435  1.00 98.41           H  
ATOM   1260  N   LYS A  83     -25.328   7.178 -14.743  1.00 98.20           N  
ATOM   1261  CA  LYS A  83     -25.787   6.204 -15.735  1.00 98.20           C  
ATOM   1262  C   LYS A  83     -25.992   4.821 -15.121  1.00 98.20           C  
ATOM   1263  O   LYS A  83     -27.029   4.199 -15.348  1.00 98.20           O  
ATOM   1264  CB  LYS A  83     -24.806   6.144 -16.919  1.00 98.20           C  
ATOM   1265  CG  LYS A  83     -25.325   5.288 -18.091  1.00 98.20           C  
ATOM   1266  CD  LYS A  83     -26.599   5.893 -18.691  1.00 98.20           C  
ATOM   1267  CE  LYS A  83     -27.059   5.187 -19.962  1.00 98.20           C  
ATOM   1268  NZ  LYS A  83     -28.084   5.999 -20.665  1.00 98.20           N1+
ATOM   1269  H   LYS A  83     -24.448   7.657 -14.874  1.00 98.20           H  
ATOM   1270  HA  LYS A  83     -26.763   6.549 -16.078  1.00 98.20           H  
ATOM   1271  HB2 LYS A  83     -23.856   5.731 -16.577  1.00 98.20           H  
ATOM   1272  HB3 LYS A  83     -24.616   7.156 -17.278  1.00 98.20           H  
ATOM   1273  HG2 LYS A  83     -24.560   5.252 -18.867  1.00 98.20           H  
ATOM   1274  HG3 LYS A  83     -25.520   4.268 -17.758  1.00 98.20           H  
ATOM   1275  HD2 LYS A  83     -26.414   6.944 -18.913  1.00 98.20           H  
ATOM   1276  HD3 LYS A  83     -27.407   5.818 -17.964  1.00 98.20           H  
ATOM   1277  HE2 LYS A  83     -27.453   4.205 -19.698  1.00 98.20           H  
ATOM   1278  HE3 LYS A  83     -26.195   5.058 -20.615  1.00 98.20           H  
ATOM   1279  HZ1 LYS A  83     -28.666   6.494 -20.004  1.00 98.20           H  
ATOM   1280  HZ2 LYS A  83     -27.652   6.694 -21.258  1.00 98.20           H  
ATOM   1281  HZ3 LYS A  83     -28.657   5.437 -21.278  1.00 98.20           H  
ATOM   1282  N   PHE A  84     -25.017   4.325 -14.370  1.00 98.44           N  
ATOM   1283  CA  PHE A  84     -25.013   2.948 -13.881  1.00 98.44           C  
ATOM   1284  C   PHE A  84     -25.978   2.747 -12.715  1.00 98.44           C  
ATOM   1285  O   PHE A  84     -26.755   1.794 -12.718  1.00 98.44           O  
ATOM   1286  CB  PHE A  84     -23.576   2.546 -13.520  1.00 98.44           C  
ATOM   1287  CG  PHE A  84     -22.601   2.394 -14.682  1.00 98.44           C  
ATOM   1288  CD1 PHE A  84     -22.991   2.561 -16.031  1.00 98.44           C  
ATOM   1289  CD2 PHE A  84     -21.274   2.023 -14.401  1.00 98.44           C  
ATOM   1290  CE1 PHE A  84     -22.079   2.334 -17.073  1.00 98.44           C  
ATOM   1291  CE2 PHE A  84     -20.361   1.794 -15.445  1.00 98.44           C  
ATOM   1292  CZ  PHE A  84     -20.765   1.939 -16.782  1.00 98.44           C  
ATOM   1293  H   PHE A  84     -24.199   4.897 -14.212  1.00 98.44           H  
ATOM   1294  HA  PHE A  84     -25.358   2.279 -14.669  1.00 98.44           H  
ATOM   1295  HB2 PHE A  84     -23.171   3.276 -12.819  1.00 98.44           H  
ATOM   1296  HB3 PHE A  84     -23.615   1.589 -13.002  1.00 98.44           H  
ATOM   1297  HD1 PHE A  84     -23.995   2.863 -16.293  1.00 98.44           H  
ATOM   1298  HD2 PHE A  84     -20.953   1.900 -13.377  1.00 98.44           H  
ATOM   1299  HE1 PHE A  84     -22.390   2.457 -18.101  1.00 98.44           H  
ATOM   1300  HE2 PHE A  84     -19.348   1.496 -15.217  1.00 98.44           H  
ATOM   1301  HZ  PHE A  84     -20.067   1.738 -17.581  1.00 98.44           H  
ATOM   1302  N   ILE A  85     -25.968   3.653 -11.742  1.00 97.39           N  
ATOM   1303  CA  ILE A  85     -26.744   3.513 -10.510  1.00 97.39           C  
ATOM   1304  C   ILE A  85     -28.155   4.074 -10.676  1.00 97.39           C  
ATOM   1305  O   ILE A  85     -29.114   3.402 -10.309  1.00 97.39           O  
ATOM   1306  CB  ILE A  85     -25.976   4.151  -9.331  1.00 97.39           C  
ATOM   1307  CG1 ILE A  85     -24.552   3.564  -9.163  1.00 97.39           C  
ATOM   1308  CG2 ILE A  85     -26.765   4.003  -8.019  1.00 97.39           C  
ATOM   1309  CD1 ILE A  85     -24.472   2.036  -9.040  1.00 97.39           C  
ATOM   1310  H   ILE A  85     -25.344   4.444 -11.820  1.00 97.39           H  
ATOM   1311  HA  ILE A  85     -26.867   2.453 -10.285  1.00 97.39           H  
ATOM   1312  HB  ILE A  85     -25.871   5.218  -9.522  1.00 97.39           H  
ATOM   1313 HG12 ILE A  85     -24.102   3.996  -8.269  1.00 97.39           H  
ATOM   1314 HG13 ILE A  85     -23.935   3.873 -10.006  1.00 97.39           H  
ATOM   1315 HG21 ILE A  85     -27.696   4.566  -8.073  1.00 97.39           H  
ATOM   1316 HG22 ILE A  85     -26.184   4.411  -7.192  1.00 97.39           H  
ATOM   1317 HG23 ILE A  85     -26.999   2.957  -7.824  1.00 97.39           H  
ATOM   1318 HD11 ILE A  85     -23.437   1.751  -8.843  1.00 97.39           H  
ATOM   1319 HD12 ILE A  85     -24.787   1.563  -9.970  1.00 97.39           H  
ATOM   1320 HD13 ILE A  85     -25.096   1.681  -8.219  1.00 97.39           H  
ATOM   1321  N   ASN A  86     -28.323   5.256 -11.278  1.00 95.32           N  
ATOM   1322  CA  ASN A  86     -29.636   5.910 -11.317  1.00 95.32           C  
ATOM   1323  C   ASN A  86     -30.465   5.507 -12.544  1.00 95.32           C  
ATOM   1324  O   ASN A  86     -31.669   5.291 -12.421  1.00 95.32           O  
ATOM   1325  CB  ASN A  86     -29.474   7.436 -11.212  1.00 95.32           C  
ATOM   1326  CG  ASN A  86     -28.765   7.882  -9.950  1.00 95.32           C  
ATOM   1327  ND2 ASN A  86     -28.055   8.982 -10.009  1.00 95.32           N  
ATOM   1328  OD1 ASN A  86     -28.859   7.274  -8.897  1.00 95.32           O  
ATOM   1329  H   ASN A  86     -27.518   5.761 -11.621  1.00 95.32           H  
ATOM   1330  HA  ASN A  86     -30.207   5.593 -10.445  1.00 95.32           H  
ATOM   1331  HB2 ASN A  86     -28.942   7.825 -12.080  1.00 95.32           H  
ATOM   1332  HB3 ASN A  86     -30.462   7.898 -11.208  1.00 95.32           H  
ATOM   1333 HD21 ASN A  86     -28.012   9.509 -10.869  1.00 95.32           H  
ATOM   1334 HD22 ASN A  86     -27.608   9.296  -9.159  1.00 95.32           H  
ATOM   1335  N   GLN A  87     -29.844   5.392 -13.723  1.00 95.21           N  
ATOM   1336  CA  GLN A  87     -30.577   5.103 -14.966  1.00 95.21           C  
ATOM   1337  C   GLN A  87     -30.700   3.599 -15.245  1.00 95.21           C  
ATOM   1338  O   GLN A  87     -31.792   3.104 -15.507  1.00 95.21           O  
ATOM   1339  CB  GLN A  87     -29.940   5.827 -16.160  1.00 95.21           C  
ATOM   1340  CG  GLN A  87     -29.808   7.349 -15.986  1.00 95.21           C  
ATOM   1341  CD  GLN A  87     -29.153   8.008 -17.197  1.00 95.21           C  
ATOM   1342  NE2 GLN A  87     -28.404   9.071 -17.005  1.00 95.21           N  
ATOM   1343  OE1 GLN A  87     -29.270   7.558 -18.338  1.00 95.21           O  
ATOM   1344  H   GLN A  87     -28.866   5.642 -13.768  1.00 95.21           H  
ATOM   1345  HA  GLN A  87     -31.594   5.484 -14.868  1.00 95.21           H  
ATOM   1346  HB2 GLN A  87     -28.950   5.410 -16.345  1.00 95.21           H  
ATOM   1347  HB3 GLN A  87     -30.554   5.629 -17.039  1.00 95.21           H  
ATOM   1348  HG2 GLN A  87     -30.794   7.791 -15.838  1.00 95.21           H  
ATOM   1349  HG3 GLN A  87     -29.202   7.567 -15.107  1.00 95.21           H  
ATOM   1350 HE21 GLN A  87     -28.225   9.440 -16.083  1.00 95.21           H  
ATOM   1351 HE22 GLN A  87     -27.995   9.523 -17.810  1.00 95.21           H  
ATOM   1352  N   ILE A  88     -29.586   2.861 -15.179  1.00 95.96           N  
ATOM   1353  CA  ILE A  88     -29.546   1.401 -15.380  1.00 95.96           C  
ATOM   1354  C   ILE A  88     -30.032   0.648 -14.135  1.00 95.96           C  
ATOM   1355  O   ILE A  88     -30.430  -0.514 -14.239  1.00 95.96           O  
ATOM   1356  CB  ILE A  88     -28.120   0.978 -15.808  1.00 95.96           C  
ATOM   1357  CG1 ILE A  88     -27.830   1.529 -17.221  1.00 95.96           C  
ATOM   1358  CG2 ILE A  88     -27.880  -0.543 -15.739  1.00 95.96           C  
ATOM   1359  CD1 ILE A  88     -26.378   1.333 -17.657  1.00 95.96           C  
ATOM   1360  H   ILE A  88     -28.712   3.340 -15.014  1.00 95.96           H  
ATOM   1361  HA  ILE A  88     -30.233   1.133 -16.184  1.00 95.96           H  
ATOM   1362  HB  ILE A  88     -27.412   1.441 -15.119  1.00 95.96           H  
ATOM   1363 HG12 ILE A  88     -28.491   1.053 -17.945  1.00 95.96           H  
ATOM   1364 HG13 ILE A  88     -28.031   2.600 -17.243  1.00 95.96           H  
ATOM   1365 HG21 ILE A  88     -27.884  -0.877 -14.701  1.00 95.96           H  
ATOM   1366 HG22 ILE A  88     -26.906  -0.814 -16.148  1.00 95.96           H  
ATOM   1367 HG23 ILE A  88     -28.663  -1.073 -16.281  1.00 95.96           H  
ATOM   1368 HD11 ILE A  88     -26.164   2.016 -18.479  1.00 95.96           H  
ATOM   1369 HD12 ILE A  88     -25.706   1.564 -16.829  1.00 95.96           H  
ATOM   1370 HD13 ILE A  88     -26.209   0.305 -17.978  1.00 95.96           H  
ATOM   1371  N   GLN A  89     -30.035   1.305 -12.970  1.00 96.15           N  
ATOM   1372  CA  GLN A  89     -30.433   0.722 -11.685  1.00 96.15           C  
ATOM   1373  C   GLN A  89     -29.571  -0.480 -11.288  1.00 96.15           C  
ATOM   1374  O   GLN A  89     -30.067  -1.469 -10.735  1.00 96.15           O  
ATOM   1375  CB  GLN A  89     -31.943   0.443 -11.645  1.00 96.15           C  
ATOM   1376  CG  GLN A  89     -32.776   1.677 -12.012  1.00 96.15           C  
ATOM   1377  CD  GLN A  89     -34.263   1.408 -11.845  1.00 96.15           C  
ATOM   1378  NE2 GLN A  89     -34.982   2.284 -11.178  1.00 96.15           N  
ATOM   1379  OE1 GLN A  89     -34.816   0.416 -12.293  1.00 96.15           O  
ATOM   1380  H   GLN A  89     -29.697   2.257 -12.963  1.00 96.15           H  
ATOM   1381  HA  GLN A  89     -30.245   1.469 -10.914  1.00 96.15           H  
ATOM   1382  HB2 GLN A  89     -32.211   0.135 -10.634  1.00 96.15           H  
ATOM   1383  HB3 GLN A  89     -32.188  -0.373 -12.325  1.00 96.15           H  
ATOM   1384  HG2 GLN A  89     -32.480   2.510 -11.372  1.00 96.15           H  
ATOM   1385  HG3 GLN A  89     -32.601   1.960 -13.049  1.00 96.15           H  
ATOM   1386 HE21 GLN A  89     -34.539   3.123 -10.831  1.00 96.15           H  
ATOM   1387 HE22 GLN A  89     -35.968   2.084 -11.097  1.00 96.15           H  
ATOM   1388  N   TYR A  90     -28.272  -0.421 -11.604  1.00 97.73           N  
ATOM   1389  CA  TYR A  90     -27.313  -1.397 -11.105  1.00 97.73           C  
ATOM   1390  C   TYR A  90     -27.285  -1.344  -9.563  1.00 97.73           C  
ATOM   1391  O   TYR A  90     -27.436  -0.256  -9.002  1.00 97.73           O  
ATOM   1392  CB  TYR A  90     -25.930  -1.148 -11.719  1.00 97.73           C  
ATOM   1393  CG  TYR A  90     -24.987  -2.314 -11.519  1.00 97.73           C  
ATOM   1394  CD1 TYR A  90     -24.111  -2.340 -10.415  1.00 97.73           C  
ATOM   1395  CD2 TYR A  90     -25.057  -3.418 -12.391  1.00 97.73           C  
ATOM   1396  CE1 TYR A  90     -23.307  -3.473 -10.186  1.00 97.73           C  
ATOM   1397  CE2 TYR A  90     -24.243  -4.544 -12.171  1.00 97.73           C  
ATOM   1398  OH  TYR A  90     -22.543  -5.628 -10.872  1.00 97.73           O  
ATOM   1399  CZ  TYR A  90     -23.354  -4.563 -11.078  1.00 97.73           C  
ATOM   1400  H   TYR A  90     -27.913   0.423 -12.026  1.00 97.73           H  
ATOM   1401  HA  TYR A  90     -27.655  -2.378 -11.435  1.00 97.73           H  
ATOM   1402  HB2 TYR A  90     -26.044  -0.982 -12.791  1.00 97.73           H  
ATOM   1403  HB3 TYR A  90     -25.498  -0.245 -11.288  1.00 97.73           H  
ATOM   1404  HD1 TYR A  90     -24.090  -1.513  -9.721  1.00 97.73           H  
ATOM   1405  HD2 TYR A  90     -25.736  -3.404 -13.231  1.00 97.73           H  
ATOM   1406  HE1 TYR A  90     -22.672  -3.516  -9.313  1.00 97.73           H  
ATOM   1407  HE2 TYR A  90     -24.292  -5.394 -12.836  1.00 97.73           H  
ATOM   1408  HH  TYR A  90     -21.980  -5.485 -10.108  1.00 97.73           H  
ATOM   1409  N   PRO A  91     -27.114  -2.478  -8.852  1.00 95.44           N  
ATOM   1410  CA  PRO A  91     -27.207  -2.505  -7.393  1.00 95.44           C  
ATOM   1411  C   PRO A  91     -26.274  -1.491  -6.719  1.00 95.44           C  
ATOM   1412  O   PRO A  91     -25.053  -1.565  -6.874  1.00 95.44           O  
ATOM   1413  CB  PRO A  91     -26.877  -3.944  -6.986  1.00 95.44           C  
ATOM   1414  CG  PRO A  91     -27.282  -4.757  -8.213  1.00 95.44           C  
ATOM   1415  CD  PRO A  91     -26.954  -3.830  -9.370  1.00 95.44           C  
ATOM   1416  HA  PRO A  91     -28.238  -2.283  -7.117  1.00 95.44           H  
ATOM   1417  HB2 PRO A  91     -27.432  -4.249  -6.099  1.00 95.44           H  
ATOM   1418  HB3 PRO A  91     -25.805  -4.058  -6.823  1.00 95.44           H  
ATOM   1419  HG2 PRO A  91     -28.355  -4.945  -8.196  1.00 95.44           H  
ATOM   1420  HG3 PRO A  91     -26.711  -5.682  -8.289  1.00 95.44           H  
ATOM   1421  HD2 PRO A  91     -25.919  -4.001  -9.666  1.00 95.44           H  
ATOM   1422  HD3 PRO A  91     -27.621  -4.032 -10.207  1.00 95.44           H  
ATOM   1423  N   GLU A  92     -26.846  -0.563  -5.948  1.00 95.98           N  
ATOM   1424  CA  GLU A  92     -26.080   0.499  -5.293  1.00 95.98           C  
ATOM   1425  C   GLU A  92     -25.144  -0.073  -4.204  1.00 95.98           C  
ATOM   1426  O   GLU A  92     -25.593  -0.780  -3.287  1.00 95.98           O  
ATOM   1427  CB  GLU A  92     -27.016   1.556  -4.691  1.00 95.98           C  
ATOM   1428  CG  GLU A  92     -26.274   2.829  -4.247  1.00 95.98           C  
ATOM   1429  CD  GLU A  92     -27.169   3.756  -3.412  1.00 95.98           C  
ATOM   1430  OE1 GLU A  92     -26.744   4.121  -2.286  1.00 95.98           O  
ATOM   1431  OE2 GLU A  92     -28.302   4.047  -3.843  1.00 95.98           O1-
ATOM   1432  H   GLU A  92     -27.853  -0.494  -5.932  1.00 95.98           H  
ATOM   1433  HA  GLU A  92     -25.503   1.000  -6.069  1.00 95.98           H  
ATOM   1434  HB2 GLU A  92     -27.503   1.114  -3.823  1.00 95.98           H  
ATOM   1435  HB3 GLU A  92     -27.776   1.828  -5.425  1.00 95.98           H  
ATOM   1436  HG2 GLU A  92     -25.404   2.550  -3.651  1.00 95.98           H  
ATOM   1437  HG3 GLU A  92     -25.906   3.357  -5.127  1.00 95.98           H  
ATOM   1438  N   PRO A  93     -23.844   0.265  -4.237  1.00 95.33           N  
ATOM   1439  CA  PRO A  93     -22.916   0.003  -3.143  1.00 95.33           C  
ATOM   1440  C   PRO A  93     -23.444   0.506  -1.798  1.00 95.33           C  
ATOM   1441  O   PRO A  93     -23.897   1.640  -1.673  1.00 95.33           O  
ATOM   1442  CB  PRO A  93     -21.642   0.755  -3.534  1.00 95.33           C  
ATOM   1443  CG  PRO A  93     -21.664   0.685  -5.056  1.00 95.33           C  
ATOM   1444  CD  PRO A  93     -23.144   0.882  -5.352  1.00 95.33           C  
ATOM   1445  HA  PRO A  93     -22.717  -1.068  -3.101  1.00 95.33           H  
ATOM   1446  HB2 PRO A  93     -21.718   1.801  -3.239  1.00 95.33           H  
ATOM   1447  HB3 PRO A  93     -20.733   0.354  -3.087  1.00 95.33           H  
ATOM   1448  HG2 PRO A  93     -21.071   1.478  -5.511  1.00 95.33           H  
ATOM   1449  HG3 PRO A  93     -21.340  -0.301  -5.392  1.00 95.33           H  
ATOM   1450  HD2 PRO A  93     -23.380   1.945  -5.392  1.00 95.33           H  
ATOM   1451  HD3 PRO A  93     -23.396   0.405  -6.300  1.00 95.33           H  
ATOM   1452  N   TYR A  94     -23.342  -0.322  -0.755  1.00 93.85           N  
ATOM   1453  CA  TYR A  94     -23.753   0.058   0.603  1.00 93.85           C  
ATOM   1454  C   TYR A  94     -25.236   0.474   0.699  1.00 93.85           C  
ATOM   1455  O   TYR A  94     -25.602   1.289   1.546  1.00 93.85           O  
ATOM   1456  CB  TYR A  94     -22.800   1.130   1.170  1.00 93.85           C  
ATOM   1457  CG  TYR A  94     -21.336   0.889   0.883  1.00 93.85           C  
ATOM   1458  CD1 TYR A  94     -20.643  -0.113   1.586  1.00 93.85           C  
ATOM   1459  CD2 TYR A  94     -20.685   1.637  -0.117  1.00 93.85           C  
ATOM   1460  CE1 TYR A  94     -19.304  -0.399   1.264  1.00 93.85           C  
ATOM   1461  CE2 TYR A  94     -19.341   1.364  -0.429  1.00 93.85           C  
ATOM   1462  OH  TYR A  94     -17.378   0.040  -0.091  1.00 93.85           O  
ATOM   1463  CZ  TYR A  94     -18.658   0.333   0.246  1.00 93.85           C  
ATOM   1464  H   TYR A  94     -22.924  -1.229  -0.910  1.00 93.85           H  
ATOM   1465  HA  TYR A  94     -23.641  -0.829   1.227  1.00 93.85           H  
ATOM   1466  HB2 TYR A  94     -23.075   2.099   0.752  1.00 93.85           H  
ATOM   1467  HB3 TYR A  94     -22.931   1.193   2.251  1.00 93.85           H  
ATOM   1468  HD1 TYR A  94     -21.140  -0.661   2.373  1.00 93.85           H  
ATOM   1469  HD2 TYR A  94     -21.224   2.397  -0.663  1.00 93.85           H  
ATOM   1470  HE1 TYR A  94     -18.769  -1.174   1.792  1.00 93.85           H  
ATOM   1471  HE2 TYR A  94     -18.836   1.911  -1.211  1.00 93.85           H  
ATOM   1472  HH  TYR A  94     -17.118  -0.828   0.227  1.00 93.85           H  
ATOM   1473  N   CYS A  95     -26.106  -0.089  -0.149  1.00 92.85           N  
ATOM   1474  CA  CYS A  95     -27.531   0.255  -0.225  1.00 92.85           C  
ATOM   1475  C   CYS A  95     -28.248   0.259   1.142  1.00 92.85           C  
ATOM   1476  O   CYS A  95     -29.086   1.114   1.407  1.00 92.85           O  
ATOM   1477  CB  CYS A  95     -28.201  -0.750  -1.170  1.00 92.85           C  
ATOM   1478  SG  CYS A  95     -29.954  -0.460  -1.494  1.00 92.85           S  
ATOM   1479  H   CYS A  95     -25.728  -0.599  -0.935  1.00 92.85           H  
ATOM   1480  HA  CYS A  95     -27.623   1.247  -0.665  1.00 92.85           H  
ATOM   1481  HB2 CYS A  95     -28.091  -1.756  -0.765  1.00 92.85           H  
ATOM   1482  HB3 CYS A  95     -27.697  -0.719  -2.135  1.00 92.85           H  
ATOM   1483  N   LYS A  96     -27.875  -0.656   2.049  1.00 92.52           N  
ATOM   1484  CA  LYS A  96     -28.482  -0.804   3.386  1.00 92.52           C  
ATOM   1485  C   LYS A  96     -27.765  -0.029   4.503  1.00 92.52           C  
ATOM   1486  O   LYS A  96     -28.087  -0.225   5.671  1.00 92.52           O  
ATOM   1487  CB  LYS A  96     -28.655  -2.299   3.722  1.00 92.52           C  
ATOM   1488  CG  LYS A  96     -29.548  -3.004   2.687  1.00 92.52           C  
ATOM   1489  CD  LYS A  96     -29.928  -4.438   3.078  1.00 92.52           C  
ATOM   1490  CE  LYS A  96     -30.888  -4.949   1.993  1.00 92.52           C  
ATOM   1491  NZ  LYS A  96     -31.530  -6.241   2.319  1.00 92.52           N1+
ATOM   1492  H   LYS A  96     -27.161  -1.311   1.765  1.00 92.52           H  
ATOM   1493  HA  LYS A  96     -29.479  -0.365   3.353  1.00 92.52           H  
ATOM   1494  HB2 LYS A  96     -27.681  -2.787   3.760  1.00 92.52           H  
ATOM   1495  HB3 LYS A  96     -29.127  -2.390   4.701  1.00 92.52           H  
ATOM   1496  HG2 LYS A  96     -30.464  -2.423   2.574  1.00 92.52           H  
ATOM   1497  HG3 LYS A  96     -29.038  -3.030   1.724  1.00 92.52           H  
ATOM   1498  HD2 LYS A  96     -30.432  -4.426   4.046  1.00 92.52           H  
ATOM   1499  HD3 LYS A  96     -29.037  -5.064   3.129  1.00 92.52           H  
ATOM   1500  HE2 LYS A  96     -31.675  -4.207   1.855  1.00 92.52           H  
ATOM   1501  HE3 LYS A  96     -30.357  -5.018   1.044  1.00 92.52           H  
ATOM   1502  HZ1 LYS A  96     -32.029  -6.171   3.194  1.00 92.52           H  
ATOM   1503  HZ2 LYS A  96     -32.236  -6.408   1.616  1.00 92.52           H  
ATOM   1504  HZ3 LYS A  96     -30.869  -7.005   2.329  1.00 92.52           H  
ATOM   1505  N   GLN A  97     -26.774   0.805   4.182  1.00 93.01           N  
ATOM   1506  CA  GLN A  97     -25.941   1.512   5.162  1.00 93.01           C  
ATOM   1507  C   GLN A  97     -26.108   3.032   5.036  1.00 93.01           C  
ATOM   1508  O   GLN A  97     -26.174   3.573   3.933  1.00 93.01           O  
ATOM   1509  CB  GLN A  97     -24.461   1.113   5.012  1.00 93.01           C  
ATOM   1510  CG  GLN A  97     -24.216  -0.407   5.040  1.00 93.01           C  
ATOM   1511  CD  GLN A  97     -22.742  -0.791   4.918  1.00 93.01           C  
ATOM   1512  NE2 GLN A  97     -22.438  -1.977   4.437  1.00 93.01           N  
ATOM   1513  OE1 GLN A  97     -21.830  -0.067   5.266  1.00 93.01           O  
ATOM   1514  H   GLN A  97     -26.600   1.000   3.206  1.00 93.01           H  
ATOM   1515  HA  GLN A  97     -26.250   1.231   6.168  1.00 93.01           H  
ATOM   1516  HB2 GLN A  97     -24.086   1.517   4.071  1.00 93.01           H  
ATOM   1517  HB3 GLN A  97     -23.897   1.577   5.822  1.00 93.01           H  
ATOM   1518  HG2 GLN A  97     -24.752  -0.871   4.212  1.00 93.01           H  
ATOM   1519  HG3 GLN A  97     -24.604  -0.819   5.972  1.00 93.01           H  
ATOM   1520 HE21 GLN A  97     -23.154  -2.648   4.197  1.00 93.01           H  
ATOM   1521 HE22 GLN A  97     -21.452  -2.200   4.444  1.00 93.01           H  
ATOM   1522  N   THR A  98     -26.131   3.733   6.172  1.00 92.48           N  
ATOM   1523  CA  THR A  98     -26.137   5.211   6.228  1.00 92.48           C  
ATOM   1524  C   THR A  98     -24.739   5.810   6.049  1.00 92.48           C  
ATOM   1525  O   THR A  98     -24.594   6.957   5.628  1.00 92.48           O  
ATOM   1526  CB  THR A  98     -26.691   5.699   7.573  1.00 92.48           C  
ATOM   1527  CG2 THR A  98     -28.171   5.383   7.763  1.00 92.48           C  
ATOM   1528  OG1 THR A  98     -26.010   5.063   8.634  1.00 92.48           O  
ATOM   1529  H   THR A  98     -26.105   3.245   7.056  1.00 92.48           H  
ATOM   1530  HA  THR A  98     -26.768   5.605   5.431  1.00 92.48           H  
ATOM   1531  HB  THR A  98     -26.556   6.778   7.650  1.00 92.48           H  
ATOM   1532 HG21 THR A  98     -28.745   5.885   6.984  1.00 92.48           H  
ATOM   1533 HG22 THR A  98     -28.508   5.757   8.729  1.00 92.48           H  
ATOM   1534 HG23 THR A  98     -28.343   4.308   7.710  1.00 92.48           H  
ATOM   1535  HG1 THR A  98     -26.441   5.337   9.448  1.00 92.48           H  
ATOM   1536  N   VAL A  99     -23.698   5.036   6.363  1.00 93.61           N  
ATOM   1537  CA  VAL A  99     -22.303   5.357   6.059  1.00 93.61           C  
ATOM   1538  C   VAL A  99     -21.931   4.634   4.774  1.00 93.61           C  
ATOM   1539  O   VAL A  99     -21.924   3.407   4.740  1.00 93.61           O  
ATOM   1540  CB  VAL A  99     -21.382   4.962   7.229  1.00 93.61           C  
ATOM   1541  CG1 VAL A  99     -19.903   5.039   6.830  1.00 93.61           C  
ATOM   1542  CG2 VAL A  99     -21.646   5.879   8.431  1.00 93.61           C  
ATOM   1543  H   VAL A  99     -23.894   4.105   6.701  1.00 93.61           H  
ATOM   1544  HA  VAL A  99     -22.196   6.428   5.889  1.00 93.61           H  
ATOM   1545  HB  VAL A  99     -21.598   3.939   7.533  1.00 93.61           H  
ATOM   1546 HG11 VAL A  99     -19.266   5.113   7.712  1.00 93.61           H  
ATOM   1547 HG12 VAL A  99     -19.726   5.876   6.156  1.00 93.61           H  
ATOM   1548 HG13 VAL A  99     -19.635   4.126   6.299  1.00 93.61           H  
ATOM   1549 HG21 VAL A  99     -22.684   5.787   8.750  1.00 93.61           H  
ATOM   1550 HG22 VAL A  99     -21.443   6.916   8.163  1.00 93.61           H  
ATOM   1551 HG23 VAL A  99     -21.004   5.587   9.263  1.00 93.61           H  
ATOM   1552  N   LYS A 100     -21.633   5.400   3.724  1.00 95.40           N  
ATOM   1553  CA  LYS A 100     -21.250   4.870   2.413  1.00 95.40           C  
ATOM   1554  C   LYS A 100     -19.822   5.288   2.095  1.00 95.40           C  
ATOM   1555  O   LYS A 100     -19.388   6.374   2.490  1.00 95.40           O  
ATOM   1556  CB  LYS A 100     -22.244   5.330   1.336  1.00 95.40           C  
ATOM   1557  CG  LYS A 100     -23.706   4.990   1.674  1.00 95.40           C  
ATOM   1558  CD  LYS A 100     -24.628   5.415   0.526  1.00 95.40           C  
ATOM   1559  CE  LYS A 100     -26.100   5.178   0.865  1.00 95.40           C  
ATOM   1560  NZ  LYS A 100     -26.587   3.866   0.397  1.00 95.40           N1+
ATOM   1561  H   LYS A 100     -21.661   6.405   3.821  1.00 95.40           H  
ATOM   1562  HA  LYS A 100     -21.271   3.780   2.441  1.00 95.40           H  
ATOM   1563  HB2 LYS A 100     -22.156   6.409   1.203  1.00 95.40           H  
ATOM   1564  HB3 LYS A 100     -21.983   4.846   0.396  1.00 95.40           H  
ATOM   1565  HG2 LYS A 100     -24.009   5.526   2.573  1.00 95.40           H  
ATOM   1566  HG3 LYS A 100     -23.810   3.921   1.855  1.00 95.40           H  
ATOM   1567  HD2 LYS A 100     -24.369   4.871  -0.383  1.00 95.40           H  
ATOM   1568  HD3 LYS A 100     -24.488   6.480   0.342  1.00 95.40           H  
ATOM   1569  HE2 LYS A 100     -26.690   5.949   0.369  1.00 95.40           H  
ATOM   1570  HE3 LYS A 100     -26.254   5.274   1.940  1.00 95.40           H  
ATOM   1571  HZ1 LYS A 100     -27.559   3.777   0.653  1.00 95.40           H  
ATOM   1572  HZ2 LYS A 100     -26.053   3.102   0.786  1.00 95.40           H  
ATOM   1573  HZ3 LYS A 100     -26.545   3.846  -0.612  1.00 95.40           H  
ATOM   1574  N   TYR A 101     -19.079   4.440   1.394  1.00 96.07           N  
ATOM   1575  CA  TYR A 101     -17.669   4.693   1.110  1.00 96.07           C  
ATOM   1576  C   TYR A 101     -17.439   5.023  -0.356  1.00 96.07           C  
ATOM   1577  O   TYR A 101     -17.860   4.283  -1.241  1.00 96.07           O  
ATOM   1578  CB  TYR A 101     -16.805   3.526   1.578  1.00 96.07           C  
ATOM   1579  CG  TYR A 101     -16.866   3.308   3.076  1.00 96.07           C  
ATOM   1580  CD1 TYR A 101     -16.291   4.252   3.950  1.00 96.07           C  
ATOM   1581  CD2 TYR A 101     -17.521   2.176   3.595  1.00 96.07           C  
ATOM   1582  CE1 TYR A 101     -16.330   4.042   5.342  1.00 96.07           C  
ATOM   1583  CE2 TYR A 101     -17.576   1.970   4.985  1.00 96.07           C  
ATOM   1584  OH  TYR A 101     -17.011   2.683   7.201  1.00 96.07           O  
ATOM   1585  CZ  TYR A 101     -16.969   2.894   5.860  1.00 96.07           C  
ATOM   1586  H   TYR A 101     -19.492   3.582   1.056  1.00 96.07           H  
ATOM   1587  HA  TYR A 101     -17.342   5.557   1.690  1.00 96.07           H  
ATOM   1588  HB2 TYR A 101     -15.771   3.726   1.298  1.00 96.07           H  
ATOM   1589  HB3 TYR A 101     -17.112   2.619   1.057  1.00 96.07           H  
ATOM   1590  HD1 TYR A 101     -15.824   5.140   3.551  1.00 96.07           H  
ATOM   1591  HD2 TYR A 101     -17.990   1.466   2.929  1.00 96.07           H  
ATOM   1592  HE1 TYR A 101     -15.882   4.761   6.012  1.00 96.07           H  
ATOM   1593  HE2 TYR A 101     -18.085   1.109   5.392  1.00 96.07           H  
ATOM   1594  HH  TYR A 101     -16.537   3.365   7.682  1.00 96.07           H  
ATOM   1595  N   LYS A 102     -16.735   6.132  -0.601  1.00 97.49           N  
ATOM   1596  CA  LYS A 102     -16.315   6.540  -1.945  1.00 97.49           C  
ATOM   1597  C   LYS A 102     -15.426   5.463  -2.575  1.00 97.49           C  
ATOM   1598  O   LYS A 102     -14.587   4.881  -1.883  1.00 97.49           O  
ATOM   1599  CB  LYS A 102     -15.565   7.880  -1.892  1.00 97.49           C  
ATOM   1600  CG  LYS A 102     -16.440   9.051  -1.417  1.00 97.49           C  
ATOM   1601  CD  LYS A 102     -15.608  10.338  -1.327  1.00 97.49           C  
ATOM   1602  CE  LYS A 102     -16.334  11.439  -0.547  1.00 97.49           C  
ATOM   1603  NZ  LYS A 102     -17.389  12.094  -1.338  1.00 97.49           N1+
ATOM   1604  H   LYS A 102     -16.416   6.670   0.193  1.00 97.49           H  
ATOM   1605  HA  LYS A 102     -17.200   6.642  -2.573  1.00 97.49           H  
ATOM   1606  HB2 LYS A 102     -15.187   8.112  -2.889  1.00 97.49           H  
ATOM   1607  HB3 LYS A 102     -14.709   7.774  -1.226  1.00 97.49           H  
ATOM   1608  HG2 LYS A 102     -16.850   8.822  -0.433  1.00 97.49           H  
ATOM   1609  HG3 LYS A 102     -17.264   9.193  -2.116  1.00 97.49           H  
ATOM   1610  HD2 LYS A 102     -14.682  10.119  -0.795  1.00 97.49           H  
ATOM   1611  HD3 LYS A 102     -15.352  10.689  -2.328  1.00 97.49           H  
ATOM   1612  HE2 LYS A 102     -16.767  11.006   0.353  1.00 97.49           H  
ATOM   1613  HE3 LYS A 102     -15.603  12.189  -0.243  1.00 97.49           H  
ATOM   1614  HZ1 LYS A 102     -17.929  12.743  -0.785  1.00 97.49           H  
ATOM   1615  HZ2 LYS A 102     -18.043  11.418  -1.706  1.00 97.49           H  
ATOM   1616  HZ3 LYS A 102     -17.013  12.567  -2.148  1.00 97.49           H  
ATOM   1617  N   ALA A 103     -15.557   5.256  -3.881  1.00 97.89           N  
ATOM   1618  CA  ALA A 103     -14.631   4.432  -4.644  1.00 97.89           C  
ATOM   1619  C   ALA A 103     -13.233   5.066  -4.661  1.00 97.89           C  
ATOM   1620  O   ALA A 103     -13.082   6.281  -4.827  1.00 97.89           O  
ATOM   1621  CB  ALA A 103     -15.194   4.205  -6.051  1.00 97.89           C  
ATOM   1622  H   ALA A 103     -16.226   5.819  -4.388  1.00 97.89           H  
ATOM   1623  HA  ALA A 103     -14.544   3.465  -4.147  1.00 97.89           H  
ATOM   1624  HB1 ALA A 103     -15.383   5.166  -6.529  1.00 97.89           H  
ATOM   1625  HB2 ALA A 103     -14.486   3.633  -6.650  1.00 97.89           H  
ATOM   1626  HB3 ALA A 103     -16.133   3.654  -5.993  1.00 97.89           H  
ATOM   1627  N   ASN A 104     -12.203   4.250  -4.460  1.00 97.75           N  
ATOM   1628  CA  ASN A 104     -10.822   4.710  -4.376  1.00 97.75           C  
ATOM   1629  C   ASN A 104     -10.154   4.638  -5.749  1.00 97.75           C  
ATOM   1630  O   ASN A 104     -10.027   3.557  -6.312  1.00 97.75           O  
ATOM   1631  CB  ASN A 104     -10.050   3.875  -3.346  1.00 97.75           C  
ATOM   1632  CG  ASN A 104     -10.624   3.950  -1.949  1.00 97.75           C  
ATOM   1633  ND2 ASN A 104     -11.460   3.001  -1.597  1.00 97.75           N  
ATOM   1634  OD1 ASN A 104     -10.314   4.856  -1.174  1.00 97.75           O  
ATOM   1635  H   ASN A 104     -12.383   3.261  -4.353  1.00 97.75           H  
ATOM   1636  HA  ASN A 104     -10.808   5.747  -4.043  1.00 97.75           H  
ATOM   1637  HB2 ASN A 104      -9.024   4.244  -3.308  1.00 97.75           H  
ATOM   1638  HB3 ASN A 104     -10.018   2.834  -3.666  1.00 97.75           H  
ATOM   1639 HD21 ASN A 104     -11.728   2.289  -2.261  1.00 97.75           H  
ATOM   1640 HD22 ASN A 104     -11.821   2.967  -0.654  1.00 97.75           H  
ATOM   1641  N   ILE A 105      -9.679   5.773  -6.258  1.00 97.51           N  
ATOM   1642  CA  ILE A 105      -8.949   5.851  -7.525  1.00 97.51           C  
ATOM   1643  C   ILE A 105      -7.464   6.031  -7.212  1.00 97.51           C  
ATOM   1644  O   ILE A 105      -7.019   7.138  -6.900  1.00 97.51           O  
ATOM   1645  CB  ILE A 105      -9.515   6.968  -8.432  1.00 97.51           C  
ATOM   1646  CG1 ILE A 105     -11.058   6.986  -8.526  1.00 97.51           C  
ATOM   1647  CG2 ILE A 105      -8.879   6.857  -9.829  1.00 97.51           C  
ATOM   1648  CD1 ILE A 105     -11.680   5.677  -9.023  1.00 97.51           C  
ATOM   1649  H   ILE A 105      -9.815   6.629  -5.737  1.00 97.51           H  
ATOM   1650  HA  ILE A 105      -9.061   4.910  -8.065  1.00 97.51           H  
ATOM   1651  HB  ILE A 105      -9.227   7.935  -8.018  1.00 97.51           H  
ATOM   1652 HG12 ILE A 105     -11.356   7.784  -9.205  1.00 97.51           H  
ATOM   1653 HG13 ILE A 105     -11.481   7.224  -7.550  1.00 97.51           H  
ATOM   1654 HG21 ILE A 105      -7.807   7.046  -9.773  1.00 97.51           H  
ATOM   1655 HG22 ILE A 105      -9.325   7.587 -10.505  1.00 97.51           H  
ATOM   1656 HG23 ILE A 105      -9.032   5.860 -10.244  1.00 97.51           H  
ATOM   1657 HD11 ILE A 105     -11.264   5.419  -9.997  1.00 97.51           H  
ATOM   1658 HD12 ILE A 105     -12.755   5.803  -9.145  1.00 97.51           H  
ATOM   1659 HD13 ILE A 105     -11.499   4.866  -8.319  1.00 97.51           H  
ATOM   1660  N   HIS A 106      -6.706   4.938  -7.239  1.00 96.19           N  
ATOM   1661  CA  HIS A 106      -5.264   4.935  -7.025  1.00 96.19           C  
ATOM   1662  C   HIS A 106      -4.545   5.138  -8.359  1.00 96.19           C  
ATOM   1663  O   HIS A 106      -4.645   4.312  -9.265  1.00 96.19           O  
ATOM   1664  CB  HIS A 106      -4.848   3.632  -6.329  1.00 96.19           C  
ATOM   1665  CG  HIS A 106      -3.406   3.570  -5.880  1.00 96.19           C  
ATOM   1666  CD2 HIS A 106      -2.433   4.536  -5.981  1.00 96.19           C  
ATOM   1667  ND1 HIS A 106      -2.821   2.487  -5.263  1.00 96.19           N  
ATOM   1668  CE1 HIS A 106      -1.536   2.783  -5.012  1.00 96.19           C  
ATOM   1669  NE2 HIS A 106      -1.262   4.032  -5.413  1.00 96.19           N  
ATOM   1670  H   HIS A 106      -7.124   4.068  -7.537  1.00 96.19           H  
ATOM   1671  HA  HIS A 106      -5.003   5.760  -6.362  1.00 96.19           H  
ATOM   1672  HB2 HIS A 106      -5.039   2.795  -7.000  1.00 96.19           H  
ATOM   1673  HB3 HIS A 106      -5.476   3.499  -5.448  1.00 96.19           H  
ATOM   1674  HD2 HIS A 106      -2.538   5.524  -6.403  1.00 96.19           H  
ATOM   1675  HD1 HIS A 106      -3.268   1.603  -5.069  1.00 96.19           H  
ATOM   1676  HE1 HIS A 106      -0.824   2.118  -4.547  1.00 96.19           H  
ATOM   1677  N   ILE A 107      -3.826   6.254  -8.476  1.00 97.38           N  
ATOM   1678  CA  ILE A 107      -3.134   6.640  -9.700  1.00 97.38           C  
ATOM   1679  C   ILE A 107      -1.625   6.506  -9.490  1.00 97.38           C  
ATOM   1680  O   ILE A 107      -1.054   7.214  -8.655  1.00 97.38           O  
ATOM   1681  CB  ILE A 107      -3.525   8.062 -10.142  1.00 97.38           C  
ATOM   1682  CG1 ILE A 107      -5.051   8.329 -10.147  1.00 97.38           C  
ATOM   1683  CG2 ILE A 107      -2.959   8.348 -11.544  1.00 97.38           C  
ATOM   1684  CD1 ILE A 107      -5.367   9.823  -9.991  1.00 97.38           C  
ATOM   1685  H   ILE A 107      -3.790   6.895  -7.696  1.00 97.38           H  
ATOM   1686  HA  ILE A 107      -3.438   5.962 -10.498  1.00 97.38           H  
ATOM   1687  HB  ILE A 107      -3.064   8.755  -9.439  1.00 97.38           H  
ATOM   1688 HG12 ILE A 107      -5.545   7.821  -9.319  1.00 97.38           H  
ATOM   1689 HG13 ILE A 107      -5.488   7.949 -11.070  1.00 97.38           H  
ATOM   1690 HG21 ILE A 107      -3.360   7.630 -12.259  1.00 97.38           H  
ATOM   1691 HG22 ILE A 107      -1.873   8.261 -11.537  1.00 97.38           H  
ATOM   1692 HG23 ILE A 107      -3.229   9.354 -11.865  1.00 97.38           H  
ATOM   1693 HD11 ILE A 107      -4.459  10.424 -10.034  1.00 97.38           H  
ATOM   1694 HD12 ILE A 107      -6.040  10.161 -10.780  1.00 97.38           H  
ATOM   1695 HD13 ILE A 107      -5.846   9.986  -9.027  1.00 97.38           H  
ATOM   1696  N   ASP A 108      -0.993   5.633 -10.271  1.00 95.17           N  
ATOM   1697  CA  ASP A 108       0.459   5.438 -10.272  1.00 95.17           C  
ATOM   1698  C   ASP A 108       0.959   5.116 -11.695  1.00 95.17           C  
ATOM   1699  O   ASP A 108       0.323   4.320 -12.386  1.00 95.17           O  
ATOM   1700  CB  ASP A 108       0.865   4.330  -9.292  1.00 95.17           C  
ATOM   1701  CG  ASP A 108       2.378   4.317  -9.107  1.00 95.17           C  
ATOM   1702  OD1 ASP A 108       3.056   3.752  -9.995  1.00 95.17           O  
ATOM   1703  OD2 ASP A 108       2.869   4.968  -8.159  1.00 95.17           O1-
ATOM   1704  H   ASP A 108      -1.527   5.101 -10.942  1.00 95.17           H  
ATOM   1705  HA  ASP A 108       0.920   6.358  -9.913  1.00 95.17           H  
ATOM   1706  HB2 ASP A 108       0.381   4.492  -8.328  1.00 95.17           H  
ATOM   1707  HB3 ASP A 108       0.558   3.363  -9.691  1.00 95.17           H  
ATOM   1708  N   PRO A 109       2.082   5.700 -12.162  1.00 93.73           N  
ATOM   1709  CA  PRO A 109       2.633   5.426 -13.494  1.00 93.73           C  
ATOM   1710  C   PRO A 109       2.953   3.953 -13.788  1.00 93.73           C  
ATOM   1711  O   PRO A 109       3.078   3.593 -14.954  1.00 93.73           O  
ATOM   1712  CB  PRO A 109       3.908   6.271 -13.589  1.00 93.73           C  
ATOM   1713  CG  PRO A 109       3.676   7.406 -12.596  1.00 93.73           C  
ATOM   1714  CD  PRO A 109       2.871   6.727 -11.495  1.00 93.73           C  
ATOM   1715  HA  PRO A 109       1.920   5.767 -14.244  1.00 93.73           H  
ATOM   1716  HB2 PRO A 109       4.066   6.646 -14.600  1.00 93.73           H  
ATOM   1717  HB3 PRO A 109       4.768   5.686 -13.263  1.00 93.73           H  
ATOM   1718  HG2 PRO A 109       3.076   8.187 -13.062  1.00 93.73           H  
ATOM   1719  HG3 PRO A 109       4.615   7.813 -12.219  1.00 93.73           H  
ATOM   1720  HD2 PRO A 109       3.548   6.257 -10.780  1.00 93.73           H  
ATOM   1721  HD3 PRO A 109       2.247   7.470 -10.999  1.00 93.73           H  
ATOM   1722  N   THR A 110       3.111   3.114 -12.762  1.00 93.72           N  
ATOM   1723  CA  THR A 110       3.386   1.676 -12.912  1.00 93.72           C  
ATOM   1724  C   THR A 110       2.139   0.842 -13.196  1.00 93.72           C  
ATOM   1725  O   THR A 110       2.260  -0.321 -13.586  1.00 93.72           O  
ATOM   1726  CB  THR A 110       4.098   1.108 -11.676  1.00 93.72           C  
ATOM   1727  CG2 THR A 110       5.418   1.820 -11.380  1.00 93.72           C  
ATOM   1728  OG1 THR A 110       3.295   1.199 -10.524  1.00 93.72           O  
ATOM   1729  H   THR A 110       3.018   3.471 -11.823  1.00 93.72           H  
ATOM   1730  HA  THR A 110       4.048   1.536 -13.768  1.00 93.72           H  
ATOM   1731  HB  THR A 110       4.317   0.056 -11.860  1.00 93.72           H  
ATOM   1732 HG21 THR A 110       5.904   1.333 -10.534  1.00 93.72           H  
ATOM   1733 HG22 THR A 110       6.071   1.757 -12.251  1.00 93.72           H  
ATOM   1734 HG23 THR A 110       5.245   2.867 -11.132  1.00 93.72           H  
ATOM   1735  HG1 THR A 110       3.224   2.126 -10.287  1.00 93.72           H  
ATOM   1736  N   PHE A 111       0.943   1.409 -13.022  1.00 94.94           N  
ATOM   1737  CA  PHE A 111      -0.305   0.706 -13.278  1.00 94.94           C  
ATOM   1738  C   PHE A 111      -0.726   0.804 -14.741  1.00 94.94           C  
ATOM   1739  O   PHE A 111      -0.580   1.837 -15.395  1.00 94.94           O  
ATOM   1740  CB  PHE A 111      -1.410   1.207 -12.337  1.00 94.94           C  
ATOM   1741  CG  PHE A 111      -1.140   1.045 -10.851  1.00 94.94           C  
ATOM   1742  CD1 PHE A 111      -0.381  -0.034 -10.352  1.00 94.94           C  
ATOM   1743  CD2 PHE A 111      -1.667   1.991  -9.953  1.00 94.94           C  
ATOM   1744  CE1 PHE A 111      -0.126  -0.148  -8.975  1.00 94.94           C  
ATOM   1745  CE2 PHE A 111      -1.411   1.877  -8.577  1.00 94.94           C  
ATOM   1746  CZ  PHE A 111      -0.635   0.812  -8.087  1.00 94.94           C  
ATOM   1747  H   PHE A 111       0.893   2.376 -12.736  1.00 94.94           H  
ATOM   1748  HA  PHE A 111      -0.152  -0.353 -13.072  1.00 94.94           H  
ATOM   1749  HB2 PHE A 111      -2.334   0.677 -12.569  1.00 94.94           H  
ATOM   1750  HB3 PHE A 111      -1.575   2.264 -12.549  1.00 94.94           H  
ATOM   1751  HD1 PHE A 111       0.036  -0.777 -11.016  1.00 94.94           H  
ATOM   1752  HD2 PHE A 111      -2.245   2.825 -10.325  1.00 94.94           H  
ATOM   1753  HE1 PHE A 111       0.481  -0.962  -8.607  1.00 94.94           H  
ATOM   1754  HE2 PHE A 111      -1.781   2.636  -7.904  1.00 94.94           H  
ATOM   1755  HZ  PHE A 111      -0.413   0.743  -7.032  1.00 94.94           H  
ATOM   1756  N   GLY A 112      -1.314  -0.287 -15.228  1.00 93.08           N  
ATOM   1757  CA  GLY A 112      -2.127  -0.271 -16.436  1.00 93.08           C  
ATOM   1758  C   GLY A 112      -3.521   0.266 -16.121  1.00 93.08           C  
ATOM   1759  O   GLY A 112      -3.696   1.426 -15.742  1.00 93.08           O  
ATOM   1760  H   GLY A 112      -1.365  -1.102 -14.633  1.00 93.08           H  
ATOM   1761  HA2 GLY A 112      -2.201  -1.282 -16.837  1.00 93.08           H  
ATOM   1762  HA3 GLY A 112      -1.670   0.369 -17.190  1.00 93.08           H  
ATOM   1763  N   LEU A 113      -4.515  -0.598 -16.279  1.00 94.91           N  
ATOM   1764  CA  LEU A 113      -5.908  -0.301 -16.005  1.00 94.91           C  
ATOM   1765  C   LEU A 113      -6.526  -1.518 -15.302  1.00 94.91           C  
ATOM   1766  O   LEU A 113      -6.404  -2.634 -15.798  1.00 94.91           O  
ATOM   1767  CB  LEU A 113      -6.567   0.034 -17.357  1.00 94.91           C  
ATOM   1768  CG  LEU A 113      -7.908   0.728 -17.162  1.00 94.91           C  
ATOM   1769  CD1 LEU A 113      -7.766   2.215 -16.848  1.00 94.91           C  
ATOM   1770  CD2 LEU A 113      -8.802   0.582 -18.382  1.00 94.91           C  
ATOM   1771  H   LEU A 113      -4.317  -1.544 -16.571  1.00 94.91           H  
ATOM   1772  HA  LEU A 113      -5.975   0.555 -15.335  1.00 94.91           H  
ATOM   1773  HB2 LEU A 113      -6.715  -0.895 -17.907  1.00 94.91           H  
ATOM   1774  HB3 LEU A 113      -5.922   0.683 -17.950  1.00 94.91           H  
ATOM   1775  HG  LEU A 113      -8.371   0.230 -16.309  1.00 94.91           H  
ATOM   1776 HD11 LEU A 113      -7.490   2.726 -17.770  1.00 94.91           H  
ATOM   1777 HD12 LEU A 113      -8.726   2.599 -16.500  1.00 94.91           H  
ATOM   1778 HD13 LEU A 113      -7.000   2.378 -16.089  1.00 94.91           H  
ATOM   1779 HD21 LEU A 113      -8.430   1.161 -19.226  1.00 94.91           H  
ATOM   1780 HD22 LEU A 113      -8.868  -0.470 -18.660  1.00 94.91           H  
ATOM   1781 HD23 LEU A 113      -9.809   0.894 -18.103  1.00 94.91           H  
ATOM   1782  N   SER A 114      -7.070  -1.317 -14.100  1.00 97.23           N  
ATOM   1783  CA  SER A 114      -7.724  -2.375 -13.323  1.00 97.23           C  
ATOM   1784  C   SER A 114      -8.713  -1.800 -12.305  1.00 97.23           C  
ATOM   1785  O   SER A 114      -8.521  -0.692 -11.790  1.00 97.23           O  
ATOM   1786  CB  SER A 114      -6.688  -3.247 -12.608  1.00 97.23           C  
ATOM   1787  OG  SER A 114      -5.910  -2.468 -11.724  1.00 97.23           O  
ATOM   1788  H   SER A 114      -7.094  -0.382 -13.718  1.00 97.23           H  
ATOM   1789  HA  SER A 114      -8.276  -3.019 -14.009  1.00 97.23           H  
ATOM   1790  HB2 SER A 114      -7.194  -4.035 -12.051  1.00 97.23           H  
ATOM   1791  HB3 SER A 114      -6.037  -3.712 -13.349  1.00 97.23           H  
ATOM   1792  HG  SER A 114      -5.725  -1.633 -12.159  1.00 97.23           H  
ATOM   1793  N   GLY A 115      -9.745  -2.573 -11.981  1.00 97.31           N  
ATOM   1794  CA  GLY A 115     -10.807  -2.223 -11.048  1.00 97.31           C  
ATOM   1795  C   GLY A 115     -11.303  -3.439 -10.275  1.00 97.31           C  
ATOM   1796  O   GLY A 115     -11.115  -4.583 -10.684  1.00 97.31           O  
ATOM   1797  H   GLY A 115      -9.916  -3.368 -12.579  1.00 97.31           H  
ATOM   1798  HA2 GLY A 115     -11.645  -1.796 -11.600  1.00 97.31           H  
ATOM   1799  HA3 GLY A 115     -10.445  -1.483 -10.335  1.00 97.31           H  
ATOM   1800  N   GLY A 116     -11.913  -3.201  -9.117  1.00 95.42           N  
ATOM   1801  CA  GLY A 116     -12.387  -4.268  -8.243  1.00 95.42           C  
ATOM   1802  C   GLY A 116     -12.542  -3.823  -6.794  1.00 95.42           C  
ATOM   1803  O   GLY A 116     -12.987  -2.710  -6.505  1.00 95.42           O  
ATOM   1804  H   GLY A 116     -11.992  -2.244  -8.801  1.00 95.42           H  
ATOM   1805  HA2 GLY A 116     -13.349  -4.634  -8.600  1.00 95.42           H  
ATOM   1806  HA3 GLY A 116     -11.682  -5.099  -8.282  1.00 95.42           H  
ATOM   1807  N   ILE A 117     -12.173  -4.710  -5.870  1.00 92.50           N  
ATOM   1808  CA  ILE A 117     -12.245  -4.465  -4.426  1.00 92.50           C  
ATOM   1809  C   ILE A 117     -10.852  -4.180  -3.865  1.00 92.50           C  
ATOM   1810  O   ILE A 117      -9.950  -5.007  -3.959  1.00 92.50           O  
ATOM   1811  CB  ILE A 117     -12.944  -5.642  -3.715  1.00 92.50           C  
ATOM   1812  CG1 ILE A 117     -14.404  -5.822  -4.177  1.00 92.50           C  
ATOM   1813  CG2 ILE A 117     -12.916  -5.475  -2.190  1.00 92.50           C  
ATOM   1814  CD1 ILE A 117     -15.263  -4.549  -4.081  1.00 92.50           C  
ATOM   1815  H   ILE A 117     -11.753  -5.575  -6.177  1.00 92.50           H  
ATOM   1816  HA  ILE A 117     -12.845  -3.573  -4.249  1.00 92.50           H  
ATOM   1817  HB  ILE A 117     -12.407  -6.560  -3.953  1.00 92.50           H  
ATOM   1818 HG12 ILE A 117     -14.399  -6.174  -5.209  1.00 92.50           H  
ATOM   1819 HG13 ILE A 117     -14.870  -6.602  -3.576  1.00 92.50           H  
ATOM   1820 HG21 ILE A 117     -13.248  -4.474  -1.911  1.00 92.50           H  
ATOM   1821 HG22 ILE A 117     -11.900  -5.624  -1.827  1.00 92.50           H  
ATOM   1822 HG23 ILE A 117     -13.553  -6.225  -1.722  1.00 92.50           H  
ATOM   1823 HD11 ILE A 117     -15.172  -3.964  -4.996  1.00 92.50           H  
ATOM   1824 HD12 ILE A 117     -16.307  -4.824  -3.924  1.00 92.50           H  
ATOM   1825 HD13 ILE A 117     -14.970  -3.933  -3.232  1.00 92.50           H  
ATOM   1826  N   ALA A 118     -10.693  -3.005  -3.265  1.00 87.94           N  
ATOM   1827  CA  ALA A 118      -9.523  -2.593  -2.503  1.00 87.94           C  
ATOM   1828  C   ALA A 118      -9.565  -3.124  -1.058  1.00 87.94           C  
ATOM   1829  O   ALA A 118     -10.518  -3.791  -0.632  1.00 87.94           O  
ATOM   1830  CB  ALA A 118      -9.460  -1.059  -2.553  1.00 87.94           C  
ATOM   1831  H   ALA A 118     -11.511  -2.417  -3.195  1.00 87.94           H  
ATOM   1832  HA  ALA A 118      -8.628  -2.995  -2.975  1.00 87.94           H  
ATOM   1833  HB1 ALA A 118      -8.598  -0.696  -1.993  1.00 87.94           H  
ATOM   1834  HB2 ALA A 118     -10.368  -0.632  -2.125  1.00 87.94           H  
ATOM   1835  HB3 ALA A 118      -9.362  -0.735  -3.588  1.00 87.94           H  
ATOM   1836  N   GLY A 119      -8.541  -2.775  -0.269  1.00 78.89           N  
ATOM   1837  CA  GLY A 119      -8.496  -3.051   1.165  1.00 78.89           C  
ATOM   1838  C   GLY A 119      -9.809  -2.716   1.891  1.00 78.89           C  
ATOM   1839  O   GLY A 119     -10.569  -1.823   1.507  1.00 78.89           O  
ATOM   1840  H   GLY A 119      -7.768  -2.265  -0.669  1.00 78.89           H  
ATOM   1841  HA2 GLY A 119      -8.268  -4.108   1.306  1.00 78.89           H  
ATOM   1842  HA3 GLY A 119      -7.693  -2.467   1.614  1.00 78.89           H  
ATOM   1843  N   GLY A 120     -10.122  -3.480   2.940  1.00 77.48           N  
ATOM   1844  CA  GLY A 120     -11.335  -3.274   3.740  1.00 77.48           C  
ATOM   1845  C   GLY A 120     -12.662  -3.518   3.005  1.00 77.48           C  
ATOM   1846  O   GLY A 120     -13.700  -3.105   3.515  1.00 77.48           O  
ATOM   1847  H   GLY A 120      -9.486  -4.218   3.202  1.00 77.48           H  
ATOM   1848  HA2 GLY A 120     -11.345  -2.249   4.110  1.00 77.48           H  
ATOM   1849  HA3 GLY A 120     -11.307  -3.946   4.598  1.00 77.48           H  
ATOM   1850  N   GLY A 121     -12.653  -4.156   1.828  1.00 85.90           N  
ATOM   1851  CA  GLY A 121     -13.881  -4.447   1.081  1.00 85.90           C  
ATOM   1852  C   GLY A 121     -14.494  -3.217   0.408  1.00 85.90           C  
ATOM   1853  O   GLY A 121     -15.710  -3.157   0.230  1.00 85.90           O  
ATOM   1854  H   GLY A 121     -11.769  -4.383   1.395  1.00 85.90           H  
ATOM   1855  HA2 GLY A 121     -14.625  -4.870   1.756  1.00 85.90           H  
ATOM   1856  HA3 GLY A 121     -13.659  -5.190   0.314  1.00 85.90           H  
ATOM   1857  N   SER A 122     -13.678  -2.202   0.108  1.00 91.91           N  
ATOM   1858  CA  SER A 122     -14.138  -0.983  -0.561  1.00 91.91           C  
ATOM   1859  C   SER A 122     -13.915  -1.034  -2.066  1.00 91.91           C  
ATOM   1860  O   SER A 122     -13.014  -1.717  -2.538  1.00 91.91           O  
ATOM   1861  CB  SER A 122     -13.522   0.265   0.069  1.00 91.91           C  
ATOM   1862  OG  SER A 122     -12.127   0.330  -0.137  1.00 91.91           O  
ATOM   1863  H   SER A 122     -12.686  -2.354   0.208  1.00 91.91           H  
ATOM   1864  HA  SER A 122     -15.216  -0.904  -0.419  1.00 91.91           H  
ATOM   1865  HB2 SER A 122     -13.985   1.149  -0.371  1.00 91.91           H  
ATOM   1866  HB3 SER A 122     -13.731   0.263   1.139  1.00 91.91           H  
ATOM   1867  HG  SER A 122     -11.702  -0.442   0.242  1.00 91.91           H  
ATOM   1868  N   MET A 123     -14.710  -0.289  -2.827  1.00 96.44           N  
ATOM   1869  CA  MET A 123     -14.502  -0.144  -4.268  1.00 96.44           C  
ATOM   1870  C   MET A 123     -13.136   0.489  -4.572  1.00 96.44           C  
ATOM   1871  O   MET A 123     -12.735   1.462  -3.918  1.00 96.44           O  
ATOM   1872  CB  MET A 123     -15.618   0.723  -4.846  1.00 96.44           C  
ATOM   1873  CG  MET A 123     -16.980   0.029  -4.825  1.00 96.44           C  
ATOM   1874  SD  MET A 123     -18.254   1.011  -5.650  1.00 96.44           S  
ATOM   1875  CE  MET A 123     -18.436   2.429  -4.526  1.00 96.44           C  
ATOM   1876  H   MET A 123     -15.476   0.211  -2.396  1.00 96.44           H  
ATOM   1877  HA  MET A 123     -14.538  -1.127  -4.739  1.00 96.44           H  
ATOM   1878  HB2 MET A 123     -15.377   0.999  -5.872  1.00 96.44           H  
ATOM   1879  HB3 MET A 123     -15.677   1.642  -4.261  1.00 96.44           H  
ATOM   1880  HG2 MET A 123     -16.893  -0.926  -5.345  1.00 96.44           H  
ATOM   1881  HG3 MET A 123     -17.286  -0.168  -3.796  1.00 96.44           H  
ATOM   1882  HE1 MET A 123     -17.564   2.543  -3.882  1.00 96.44           H  
ATOM   1883  HE2 MET A 123     -18.560   3.341  -5.112  1.00 96.44           H  
ATOM   1884  HE3 MET A 123     -19.315   2.291  -3.898  1.00 96.44           H  
ATOM   1885  N   GLY A 124     -12.442  -0.036  -5.582  1.00 96.54           N  
ATOM   1886  CA  GLY A 124     -11.105   0.403  -5.969  1.00 96.54           C  
ATOM   1887  C   GLY A 124     -10.846   0.340  -7.471  1.00 96.54           C  
ATOM   1888  O   GLY A 124     -11.374  -0.519  -8.171  1.00 96.54           O  
ATOM   1889  H   GLY A 124     -12.805  -0.848  -6.059  1.00 96.54           H  
ATOM   1890  HA2 GLY A 124     -10.939   1.424  -5.624  1.00 96.54           H  
ATOM   1891  HA3 GLY A 124     -10.367  -0.239  -5.489  1.00 96.54           H  
ATOM   1892  N   MET A 125     -10.002   1.256  -7.939  1.00 98.21           N  
ATOM   1893  CA  MET A 125      -9.409   1.278  -9.274  1.00 98.21           C  
ATOM   1894  C   MET A 125      -7.920   1.618  -9.154  1.00 98.21           C  
ATOM   1895  O   MET A 125      -7.555   2.502  -8.375  1.00 98.21           O  
ATOM   1896  CB  MET A 125     -10.121   2.310 -10.162  1.00 98.21           C  
ATOM   1897  CG  MET A 125     -11.570   1.925 -10.492  1.00 98.21           C  
ATOM   1898  SD  MET A 125     -12.556   3.213 -11.310  1.00 98.21           S  
ATOM   1899  CE  MET A 125     -11.484   3.674 -12.697  1.00 98.21           C  
ATOM   1900  H   MET A 125      -9.681   1.970  -7.301  1.00 98.21           H  
ATOM   1901  HA  MET A 125      -9.498   0.294  -9.732  1.00 98.21           H  
ATOM   1902  HB2 MET A 125     -10.108   3.277  -9.661  1.00 98.21           H  
ATOM   1903  HB3 MET A 125      -9.570   2.399 -11.098  1.00 98.21           H  
ATOM   1904  HG2 MET A 125     -12.089   1.665  -9.569  1.00 98.21           H  
ATOM   1905  HG3 MET A 125     -11.559   1.037 -11.123  1.00 98.21           H  
ATOM   1906  HE1 MET A 125     -12.090   4.124 -13.482  1.00 98.21           H  
ATOM   1907  HE2 MET A 125     -10.970   2.794 -13.089  1.00 98.21           H  
ATOM   1908  HE3 MET A 125     -10.737   4.392 -12.359  1.00 98.21           H  
ATOM   1909  N   TRP A 126      -7.078   0.951  -9.943  1.00 97.30           N  
ATOM   1910  CA  TRP A 126      -5.634   1.186 -10.029  1.00 97.30           C  
ATOM   1911  C   TRP A 126      -5.272   1.475 -11.479  1.00 97.30           C  
ATOM   1912  O   TRP A 126      -5.360   0.592 -12.338  1.00 97.30           O  
ATOM   1913  CB  TRP A 126      -4.828  -0.003  -9.495  1.00 97.30           C  
ATOM   1914  CG  TRP A 126      -5.130  -0.417  -8.097  1.00 97.30           C  
ATOM   1915  CD1 TRP A 126      -4.352  -0.175  -7.020  1.00 97.30           C  
ATOM   1916  CD2 TRP A 126      -6.257  -1.210  -7.621  1.00 97.30           C  
ATOM   1917  CE2 TRP A 126      -6.110  -1.385  -6.214  1.00 97.30           C  
ATOM   1918  CE3 TRP A 126      -7.369  -1.826  -8.239  1.00 97.30           C  
ATOM   1919  NE1 TRP A 126      -4.925  -0.752  -5.901  1.00 97.30           N  
ATOM   1920  CH2 TRP A 126      -8.133  -2.701  -6.093  1.00 97.30           C  
ATOM   1921  CZ2 TRP A 126      -7.030  -2.113  -5.450  1.00 97.30           C  
ATOM   1922  CZ3 TRP A 126      -8.301  -2.557  -7.481  1.00 97.30           C  
ATOM   1923  H   TRP A 126      -7.468   0.267 -10.574  1.00 97.30           H  
ATOM   1924  HA  TRP A 126      -5.368   2.050  -9.421  1.00 97.30           H  
ATOM   1925  HB2 TRP A 126      -4.995  -0.870 -10.134  1.00 97.30           H  
ATOM   1926  HB3 TRP A 126      -3.768   0.237  -9.565  1.00 97.30           H  
ATOM   1927  HD1 TRP A 126      -3.405   0.342  -7.068  1.00 97.30           H  
ATOM   1928  HE3 TRP A 126      -7.483  -1.758  -9.310  1.00 97.30           H  
ATOM   1929  HE1 TRP A 126      -4.471  -0.821  -5.001  1.00 97.30           H  
ATOM   1930  HH2 TRP A 126      -8.836  -3.299  -5.531  1.00 97.30           H  
ATOM   1931  HZ2 TRP A 126      -6.870  -2.253  -4.391  1.00 97.30           H  
ATOM   1932  HZ3 TRP A 126      -9.135  -3.034  -7.975  1.00 97.30           H  
ATOM   1933  N   ILE A 127      -4.921   2.732 -11.751  1.00 97.67           N  
ATOM   1934  CA  ILE A 127      -4.804   3.245 -13.116  1.00 97.67           C  
ATOM   1935  C   ILE A 127      -3.534   4.074 -13.315  1.00 97.67           C  
ATOM   1936  O   ILE A 127      -3.081   4.778 -12.410  1.00 97.67           O  
ATOM   1937  CB  ILE A 127      -6.078   4.019 -13.534  1.00 97.67           C  
ATOM   1938  CG1 ILE A 127      -6.273   5.336 -12.745  1.00 97.67           C  
ATOM   1939  CG2 ILE A 127      -7.327   3.122 -13.417  1.00 97.67           C  
ATOM   1940  CD1 ILE A 127      -7.446   6.190 -13.242  1.00 97.67           C  
ATOM   1941  H   ILE A 127      -4.820   3.383 -10.986  1.00 97.67           H  
ATOM   1942  HA  ILE A 127      -4.720   2.394 -13.790  1.00 97.67           H  
ATOM   1943  HB  ILE A 127      -5.960   4.273 -14.587  1.00 97.67           H  
ATOM   1944 HG12 ILE A 127      -6.426   5.110 -11.689  1.00 97.67           H  
ATOM   1945 HG13 ILE A 127      -5.375   5.948 -12.833  1.00 97.67           H  
ATOM   1946 HG21 ILE A 127      -7.117   2.129 -13.816  1.00 97.67           H  
ATOM   1947 HG22 ILE A 127      -8.156   3.544 -13.983  1.00 97.67           H  
ATOM   1948 HG23 ILE A 127      -7.621   3.015 -12.373  1.00 97.67           H  
ATOM   1949 HD11 ILE A 127      -7.301   6.446 -14.291  1.00 97.67           H  
ATOM   1950 HD12 ILE A 127      -7.492   7.104 -12.652  1.00 97.67           H  
ATOM   1951 HD13 ILE A 127      -8.390   5.659 -13.121  1.00 97.67           H  
ATOM   1952  N   GLY A 128      -2.980   4.034 -14.524  1.00 96.41           N  
ATOM   1953  CA  GLY A 128      -1.929   4.957 -14.944  1.00 96.41           C  
ATOM   1954  C   GLY A 128      -2.454   6.389 -15.161  1.00 96.41           C  
ATOM   1955  O   GLY A 128      -3.633   6.571 -15.482  1.00 96.41           O  
ATOM   1956  H   GLY A 128      -3.294   3.330 -15.176  1.00 96.41           H  
ATOM   1957  HA2 GLY A 128      -1.485   4.597 -15.873  1.00 96.41           H  
ATOM   1958  HA3 GLY A 128      -1.148   4.956 -14.183  1.00 96.41           H  
ATOM   1959  N   PRO A 129      -1.609   7.439 -15.070  1.00 96.41           N  
ATOM   1960  CA  PRO A 129      -2.031   8.824 -15.316  1.00 96.41           C  
ATOM   1961  C   PRO A 129      -2.657   9.053 -16.701  1.00 96.41           C  
ATOM   1962  O   PRO A 129      -3.578   9.858 -16.833  1.00 96.41           O  
ATOM   1963  CB  PRO A 129      -0.767   9.674 -15.143  1.00 96.41           C  
ATOM   1964  CG  PRO A 129       0.100   8.846 -14.197  1.00 96.41           C  
ATOM   1965  CD  PRO A 129      -0.238   7.408 -14.582  1.00 96.41           C  
ATOM   1966  HA  PRO A 129      -2.760   9.103 -14.555  1.00 96.41           H  
ATOM   1967  HB2 PRO A 129      -0.248   9.782 -16.095  1.00 96.41           H  
ATOM   1968  HB3 PRO A 129      -0.995  10.654 -14.724  1.00 96.41           H  
ATOM   1969  HG2 PRO A 129       1.160   9.062 -14.328  1.00 96.41           H  
ATOM   1970  HG3 PRO A 129      -0.201   9.029 -13.165  1.00 96.41           H  
ATOM   1971  HD2 PRO A 129       0.424   7.067 -15.379  1.00 96.41           H  
ATOM   1972  HD3 PRO A 129      -0.142   6.765 -13.706  1.00 96.41           H  
ATOM   1973  N   ALA A 130      -2.196   8.335 -17.732  1.00 95.02           N  
ATOM   1974  CA  ALA A 130      -2.751   8.430 -19.084  1.00 95.02           C  
ATOM   1975  C   ALA A 130      -4.218   7.962 -19.156  1.00 95.02           C  
ATOM   1976  O   ALA A 130      -5.010   8.531 -19.907  1.00 95.02           O  
ATOM   1977  CB  ALA A 130      -1.857   7.622 -20.033  1.00 95.02           C  
ATOM   1978  H   ALA A 130      -1.461   7.664 -17.562  1.00 95.02           H  
ATOM   1979  HA  ALA A 130      -2.732   9.474 -19.398  1.00 95.02           H  
ATOM   1980  HB1 ALA A 130      -0.834   7.998 -19.995  1.00 95.02           H  
ATOM   1981  HB2 ALA A 130      -2.232   7.715 -21.053  1.00 95.02           H  
ATOM   1982  HB3 ALA A 130      -1.867   6.569 -19.752  1.00 95.02           H  
ATOM   1983  N   SER A 131      -4.593   6.988 -18.324  1.00 96.70           N  
ATOM   1984  CA  SER A 131      -5.940   6.415 -18.264  1.00 96.70           C  
ATOM   1985  C   SER A 131      -6.990   7.374 -17.700  1.00 96.70           C  
ATOM   1986  O   SER A 131      -8.179   7.148 -17.878  1.00 96.70           O  
ATOM   1987  CB  SER A 131      -5.925   5.154 -17.407  1.00 96.70           C  
ATOM   1988  OG  SER A 131      -4.942   4.242 -17.871  1.00 96.70           O  
ATOM   1989  H   SER A 131      -3.907   6.563 -17.715  1.00 96.70           H  
ATOM   1990  HA  SER A 131      -6.254   6.135 -19.269  1.00 96.70           H  
ATOM   1991  HB2 SER A 131      -5.707   5.427 -16.374  1.00 96.70           H  
ATOM   1992  HB3 SER A 131      -6.916   4.705 -17.449  1.00 96.70           H  
ATOM   1993  HG  SER A 131      -5.130   3.372 -17.510  1.00 96.70           H  
ATOM   1994  N   LEU A 132      -6.588   8.494 -17.079  1.00 97.81           N  
ATOM   1995  CA  LEU A 132      -7.525   9.545 -16.655  1.00 97.81           C  
ATOM   1996  C   LEU A 132      -8.293  10.172 -17.828  1.00 97.81           C  
ATOM   1997  O   LEU A 132      -9.333  10.789 -17.620  1.00 97.81           O  
ATOM   1998  CB  LEU A 132      -6.759  10.639 -15.887  1.00 97.81           C  
ATOM   1999  CG  LEU A 132      -6.186  10.175 -14.540  1.00 97.81           C  
ATOM   2000  CD1 LEU A 132      -5.277  11.261 -13.960  1.00 97.81           C  
ATOM   2001  CD2 LEU A 132      -7.299   9.892 -13.528  1.00 97.81           C  
ATOM   2002  H   LEU A 132      -5.597   8.644 -16.953  1.00 97.81           H  
ATOM   2003  HA  LEU A 132      -8.285   9.098 -16.013  1.00 97.81           H  
ATOM   2004  HB2 LEU A 132      -5.948  11.001 -16.519  1.00 97.81           H  
ATOM   2005  HB3 LEU A 132      -7.429  11.478 -15.704  1.00 97.81           H  
ATOM   2006  HG  LEU A 132      -5.593   9.271 -14.678  1.00 97.81           H  
ATOM   2007 HD11 LEU A 132      -5.835  12.187 -13.827  1.00 97.81           H  
ATOM   2008 HD12 LEU A 132      -4.446  11.436 -14.644  1.00 97.81           H  
ATOM   2009 HD13 LEU A 132      -4.881  10.926 -13.002  1.00 97.81           H  
ATOM   2010 HD21 LEU A 132      -7.844  10.806 -13.294  1.00 97.81           H  
ATOM   2011 HD22 LEU A 132      -7.996   9.154 -13.923  1.00 97.81           H  
ATOM   2012 HD23 LEU A 132      -6.862   9.468 -12.622  1.00 97.81           H  
ATOM   2013  N   LYS A 133      -7.784  10.023 -19.056  1.00 97.62           N  
ATOM   2014  CA  LYS A 133      -8.436  10.489 -20.290  1.00 97.62           C  
ATOM   2015  C   LYS A 133      -9.184   9.383 -21.024  1.00 97.62           C  
ATOM   2016  O   LYS A 133      -9.843   9.662 -22.022  1.00 97.62           O  
ATOM   2017  CB  LYS A 133      -7.388  11.129 -21.209  1.00 97.62           C  
ATOM   2018  CG  LYS A 133      -6.786  12.361 -20.538  1.00 97.62           C  
ATOM   2019  CD  LYS A 133      -5.716  13.031 -21.401  1.00 97.62           C  
ATOM   2020  CE  LYS A 133      -5.231  14.151 -20.494  1.00 97.62           C  
ATOM   2021  NZ  LYS A 133      -4.001  14.836 -20.919  1.00 97.62           N1+
ATOM   2022  H   LYS A 133      -6.929   9.493 -19.144  1.00 97.62           H  
ATOM   2023  HA  LYS A 133      -9.193  11.232 -20.043  1.00 97.62           H  
ATOM   2024  HB2 LYS A 133      -7.860  11.431 -22.143  1.00 97.62           H  
ATOM   2025  HB3 LYS A 133      -6.604  10.404 -21.430  1.00 97.62           H  
ATOM   2026  HG2 LYS A 133      -7.584  13.073 -20.329  1.00 97.62           H  
ATOM   2027  HG3 LYS A 133      -6.329  12.065 -19.594  1.00 97.62           H  
ATOM   2028  HD2 LYS A 133      -4.914  12.324 -21.612  1.00 97.62           H  
ATOM   2029  HD3 LYS A 133      -6.149  13.423 -22.321  1.00 97.62           H  
ATOM   2030  HE2 LYS A 133      -5.035  13.708 -19.518  1.00 97.62           H  
ATOM   2031  HE3 LYS A 133      -6.033  14.874 -20.343  1.00 97.62           H  
ATOM   2032  HZ1 LYS A 133      -3.730  15.371 -20.106  1.00 97.62           H  
ATOM   2033  HZ2 LYS A 133      -3.270  14.164 -21.107  1.00 97.62           H  
ATOM   2034  HZ3 LYS A 133      -4.176  15.451 -21.700  1.00 97.62           H  
ATOM   2035  N   ASP A 134      -9.060   8.142 -20.565  1.00 97.68           N  
ATOM   2036  CA  ASP A 134      -9.715   6.996 -21.174  1.00 97.68           C  
ATOM   2037  C   ASP A 134     -11.109   6.810 -20.565  1.00 97.68           C  
ATOM   2038  O   ASP A 134     -11.312   6.040 -19.630  1.00 97.68           O  
ATOM   2039  CB  ASP A 134      -8.826   5.753 -21.052  1.00 97.68           C  
ATOM   2040  CG  ASP A 134      -9.464   4.541 -21.734  1.00 97.68           C  
ATOM   2041  OD1 ASP A 134     -10.518   4.717 -22.394  1.00 97.68           O  
ATOM   2042  OD2 ASP A 134      -8.909   3.439 -21.574  1.00 97.68           O1-
ATOM   2043  H   ASP A 134      -8.605   7.987 -19.678  1.00 97.68           H  
ATOM   2044  HA  ASP A 134      -9.848   7.181 -22.240  1.00 97.68           H  
ATOM   2045  HB2 ASP A 134      -7.863   5.957 -21.521  1.00 97.68           H  
ATOM   2046  HB3 ASP A 134      -8.655   5.524 -20.000  1.00 97.68           H  
ATOM   2047  N   ASN A 135     -12.090   7.536 -21.102  1.00 98.22           N  
ATOM   2048  CA  ASN A 135     -13.486   7.442 -20.665  1.00 98.22           C  
ATOM   2049  C   ASN A 135     -14.047   6.012 -20.744  1.00 98.22           C  
ATOM   2050  O   ASN A 135     -14.911   5.658 -19.941  1.00 98.22           O  
ATOM   2051  CB  ASN A 135     -14.340   8.355 -21.558  1.00 98.22           C  
ATOM   2052  CG  ASN A 135     -14.158   9.838 -21.322  1.00 98.22           C  
ATOM   2053  ND2 ASN A 135     -14.795  10.640 -22.140  1.00 98.22           N  
ATOM   2054  OD1 ASN A 135     -13.501  10.295 -20.403  1.00 98.22           O  
ATOM   2055  H   ASN A 135     -11.839   8.216 -21.804  1.00 98.22           H  
ATOM   2056  HA  ASN A 135     -13.561   7.766 -19.627  1.00 98.22           H  
ATOM   2057  HB2 ASN A 135     -14.116   8.151 -22.605  1.00 98.22           H  
ATOM   2058  HB3 ASN A 135     -15.394   8.125 -21.401  1.00 98.22           H  
ATOM   2059 HD21 ASN A 135     -14.610  11.630 -22.051  1.00 98.22           H  
ATOM   2060 HD22 ASN A 135     -15.319  10.266 -22.918  1.00 98.22           H  
ATOM   2061  N   TRP A 136     -13.582   5.215 -21.713  1.00 97.84           N  
ATOM   2062  CA  TRP A 136     -13.977   3.816 -21.852  1.00 97.84           C  
ATOM   2063  C   TRP A 136     -13.432   3.005 -20.687  1.00 97.84           C  
ATOM   2064  O   TRP A 136     -14.191   2.350 -19.975  1.00 97.84           O  
ATOM   2065  CB  TRP A 136     -13.442   3.245 -23.167  1.00 97.84           C  
ATOM   2066  CG  TRP A 136     -13.806   1.814 -23.383  1.00 97.84           C  
ATOM   2067  CD1 TRP A 136     -13.232   0.725 -22.815  1.00 97.84           C  
ATOM   2068  CD2 TRP A 136     -14.880   1.315 -24.209  1.00 97.84           C  
ATOM   2069  CE2 TRP A 136     -14.906  -0.107 -24.106  1.00 97.84           C  
ATOM   2070  CE3 TRP A 136     -15.843   1.951 -25.018  1.00 97.84           C  
ATOM   2071  NE1 TRP A 136     -13.905  -0.413 -23.212  1.00 97.84           N  
ATOM   2072  CH2 TRP A 136     -16.716  -0.202 -25.676  1.00 97.84           C  
ATOM   2073  CZ2 TRP A 136     -15.817  -0.875 -24.834  1.00 97.84           C  
ATOM   2074  CZ3 TRP A 136     -16.762   1.192 -25.747  1.00 97.84           C  
ATOM   2075  H   TRP A 136     -12.768   5.512 -22.232  1.00 97.84           H  
ATOM   2076  HA  TRP A 136     -15.063   3.728 -21.841  1.00 97.84           H  
ATOM   2077  HB2 TRP A 136     -12.355   3.320 -23.204  1.00 97.84           H  
ATOM   2078  HB3 TRP A 136     -13.837   3.838 -23.993  1.00 97.84           H  
ATOM   2079  HD1 TRP A 136     -12.402   0.751 -22.125  1.00 97.84           H  
ATOM   2080  HE3 TRP A 136     -15.863   3.030 -25.066  1.00 97.84           H  
ATOM   2081  HE1 TRP A 136     -13.717  -1.335 -22.842  1.00 97.84           H  
ATOM   2082  HH2 TRP A 136     -17.381  -0.748 -26.330  1.00 97.84           H  
ATOM   2083  HZ2 TRP A 136     -15.799  -1.952 -24.759  1.00 97.84           H  
ATOM   2084  HZ3 TRP A 136     -17.496   1.676 -26.375  1.00 97.84           H  
ATOM   2085  N   GLY A 137     -12.121   3.108 -20.468  1.00 98.20           N  
ATOM   2086  CA  GLY A 137     -11.437   2.445 -19.373  1.00 98.20           C  
ATOM   2087  C   GLY A 137     -12.014   2.822 -18.010  1.00 98.20           C  
ATOM   2088  O   GLY A 137     -12.281   1.949 -17.191  1.00 98.20           O  
ATOM   2089  H   GLY A 137     -11.560   3.636 -21.122  1.00 98.20           H  
ATOM   2090  HA2 GLY A 137     -11.512   1.365 -19.503  1.00 98.20           H  
ATOM   2091  HA3 GLY A 137     -10.387   2.736 -19.396  1.00 98.20           H  
ATOM   2092  N   LEU A 138     -12.314   4.104 -17.782  1.00 98.82           N  
ATOM   2093  CA  LEU A 138     -12.952   4.560 -16.542  1.00 98.82           C  
ATOM   2094  C   LEU A 138     -14.307   3.877 -16.294  1.00 98.82           C  
ATOM   2095  O   LEU A 138     -14.585   3.480 -15.164  1.00 98.82           O  
ATOM   2096  CB  LEU A 138     -13.119   6.092 -16.569  1.00 98.82           C  
ATOM   2097  CG  LEU A 138     -11.813   6.904 -16.474  1.00 98.82           C  
ATOM   2098  CD1 LEU A 138     -12.141   8.395 -16.598  1.00 98.82           C  
ATOM   2099  CD2 LEU A 138     -11.070   6.684 -15.155  1.00 98.82           C  
ATOM   2100  H   LEU A 138     -12.054   4.781 -18.484  1.00 98.82           H  
ATOM   2101  HA  LEU A 138     -12.315   4.278 -15.705  1.00 98.82           H  
ATOM   2102  HB2 LEU A 138     -13.638   6.364 -17.488  1.00 98.82           H  
ATOM   2103  HB3 LEU A 138     -13.758   6.381 -15.734  1.00 98.82           H  
ATOM   2104  HG  LEU A 138     -11.135   6.631 -17.283  1.00 98.82           H  
ATOM   2105 HD11 LEU A 138     -12.635   8.582 -17.551  1.00 98.82           H  
ATOM   2106 HD12 LEU A 138     -11.217   8.973 -16.581  1.00 98.82           H  
ATOM   2107 HD13 LEU A 138     -12.789   8.712 -15.781  1.00 98.82           H  
ATOM   2108 HD21 LEU A 138     -10.202   7.344 -15.115  1.00 98.82           H  
ATOM   2109 HD22 LEU A 138     -11.731   6.890 -14.314  1.00 98.82           H  
ATOM   2110 HD23 LEU A 138     -10.712   5.656 -15.104  1.00 98.82           H  
ATOM   2111  N   ALA A 139     -15.139   3.718 -17.327  1.00 98.82           N  
ATOM   2112  CA  ALA A 139     -16.428   3.035 -17.209  1.00 98.82           C  
ATOM   2113  C   ALA A 139     -16.271   1.517 -17.005  1.00 98.82           C  
ATOM   2114  O   ALA A 139     -16.972   0.928 -16.175  1.00 98.82           O  
ATOM   2115  CB  ALA A 139     -17.258   3.368 -18.452  1.00 98.82           C  
ATOM   2116  H   ALA A 139     -14.839   4.019 -18.242  1.00 98.82           H  
ATOM   2117  HA  ALA A 139     -16.952   3.414 -16.332  1.00 98.82           H  
ATOM   2118  HB1 ALA A 139     -18.225   2.870 -18.394  1.00 98.82           H  
ATOM   2119  HB2 ALA A 139     -17.408   4.445 -18.524  1.00 98.82           H  
ATOM   2120  HB3 ALA A 139     -16.731   3.022 -19.342  1.00 98.82           H  
ATOM   2121  N   HIS A 140     -15.323   0.899 -17.714  1.00 98.60           N  
ATOM   2122  CA  HIS A 140     -15.023  -0.531 -17.613  1.00 98.60           C  
ATOM   2123  C   HIS A 140     -14.539  -0.897 -16.209  1.00 98.60           C  
ATOM   2124  O   HIS A 140     -15.151  -1.721 -15.531  1.00 98.60           O  
ATOM   2125  CB  HIS A 140     -13.986  -0.905 -18.684  1.00 98.60           C  
ATOM   2126  CG  HIS A 140     -13.692  -2.383 -18.728  1.00 98.60           C  
ATOM   2127  CD2 HIS A 140     -12.862  -3.063 -17.888  1.00 98.60           C  
ATOM   2128  ND1 HIS A 140     -14.280  -3.288 -19.611  1.00 98.60           N  
ATOM   2129  CE1 HIS A 140     -13.769  -4.490 -19.290  1.00 98.60           C  
ATOM   2130  NE2 HIS A 140     -12.931  -4.387 -18.250  1.00 98.60           N  
ATOM   2131  H   HIS A 140     -14.796   1.444 -18.381  1.00 98.60           H  
ATOM   2132  HA  HIS A 140     -15.929  -1.106 -17.800  1.00 98.60           H  
ATOM   2133  HB2 HIS A 140     -13.054  -0.372 -18.498  1.00 98.60           H  
ATOM   2134  HB3 HIS A 140     -14.357  -0.602 -19.662  1.00 98.60           H  
ATOM   2135  HD2 HIS A 140     -12.274  -2.656 -17.079  1.00 98.60           H  
ATOM   2136  HE1 HIS A 140     -14.050  -5.426 -19.750  1.00 98.60           H  
ATOM   2137  HE2 HIS A 140     -12.539  -5.163 -17.735  1.00 98.60           H  
ATOM   2138  N   GLU A 141     -13.507  -0.219 -15.710  1.00 98.70           N  
ATOM   2139  CA  GLU A 141     -12.939  -0.539 -14.398  1.00 98.70           C  
ATOM   2140  C   GLU A 141     -13.856  -0.172 -13.241  1.00 98.70           C  
ATOM   2141  O   GLU A 141     -13.906  -0.877 -12.229  1.00 98.70           O  
ATOM   2142  CB  GLU A 141     -11.637   0.219 -14.175  1.00 98.70           C  
ATOM   2143  CG  GLU A 141     -10.516  -0.076 -15.154  1.00 98.70           C  
ATOM   2144  CD  GLU A 141     -10.339  -1.552 -15.520  1.00 98.70           C  
ATOM   2145  OE1 GLU A 141      -9.986  -1.832 -16.681  1.00 98.70           O  
ATOM   2146  OE2 GLU A 141     -10.533  -2.388 -14.617  1.00 98.70           O1-
ATOM   2147  H   GLU A 141     -13.034   0.454 -16.295  1.00 98.70           H  
ATOM   2148  HA  GLU A 141     -12.759  -1.612 -14.332  1.00 98.70           H  
ATOM   2149  HB2 GLU A 141     -11.274  -0.004 -13.171  1.00 98.70           H  
ATOM   2150  HB3 GLU A 141     -11.854   1.286 -14.229  1.00 98.70           H  
ATOM   2151  HG2 GLU A 141      -9.611   0.290 -14.668  1.00 98.70           H  
ATOM   2152  HG3 GLU A 141     -10.680   0.507 -16.059  1.00 98.70           H  
ATOM   2153  N   PHE A 142     -14.620   0.915 -13.373  1.00 98.78           N  
ATOM   2154  CA  PHE A 142     -15.611   1.226 -12.358  1.00 98.78           C  
ATOM   2155  C   PHE A 142     -16.704   0.152 -12.306  1.00 98.78           C  
ATOM   2156  O   PHE A 142     -17.177  -0.193 -11.220  1.00 98.78           O  
ATOM   2157  CB  PHE A 142     -16.185   2.626 -12.573  1.00 98.78           C  
ATOM   2158  CG  PHE A 142     -17.190   2.998 -11.505  1.00 98.78           C  
ATOM   2159  CD1 PHE A 142     -18.477   3.420 -11.875  1.00 98.78           C  
ATOM   2160  CD2 PHE A 142     -16.869   2.843 -10.143  1.00 98.78           C  
ATOM   2161  CE1 PHE A 142     -19.445   3.684 -10.894  1.00 98.78           C  
ATOM   2162  CE2 PHE A 142     -17.845   3.071  -9.160  1.00 98.78           C  
ATOM   2163  CZ  PHE A 142     -19.133   3.477  -9.541  1.00 98.78           C  
ATOM   2164  H   PHE A 142     -14.534   1.500 -14.192  1.00 98.78           H  
ATOM   2165  HA  PHE A 142     -15.105   1.208 -11.394  1.00 98.78           H  
ATOM   2166  HB2 PHE A 142     -15.373   3.353 -12.551  1.00 98.78           H  
ATOM   2167  HB3 PHE A 142     -16.656   2.668 -13.555  1.00 98.78           H  
ATOM   2168  HD1 PHE A 142     -18.729   3.503 -12.923  1.00 98.78           H  
ATOM   2169  HD2 PHE A 142     -15.883   2.518  -9.847  1.00 98.78           H  
ATOM   2170  HE1 PHE A 142     -20.440   3.988 -11.183  1.00 98.78           H  
ATOM   2171  HE2 PHE A 142     -17.617   2.905  -8.117  1.00 98.78           H  
ATOM   2172  HZ  PHE A 142     -19.903   3.590  -8.793  1.00 98.78           H  
ATOM   2173  N   THR A 143     -17.040  -0.465 -13.445  1.00 98.80           N  
ATOM   2174  CA  THR A 143     -17.920  -1.637 -13.450  1.00 98.80           C  
ATOM   2175  C   THR A 143     -17.329  -2.785 -12.638  1.00 98.80           C  
ATOM   2176  O   THR A 143     -18.056  -3.368 -11.838  1.00 98.80           O  
ATOM   2177  CB  THR A 143     -18.265  -2.125 -14.861  1.00 98.80           C  
ATOM   2178  CG2 THR A 143     -19.271  -3.276 -14.778  1.00 98.80           C  
ATOM   2179  OG1 THR A 143     -18.862  -1.088 -15.600  1.00 98.80           O  
ATOM   2180  H   THR A 143     -16.596  -0.181 -14.307  1.00 98.80           H  
ATOM   2181  HA  THR A 143     -18.856  -1.350 -12.968  1.00 98.80           H  
ATOM   2182  HB  THR A 143     -17.379  -2.482 -15.386  1.00 98.80           H  
ATOM   2183 HG21 THR A 143     -18.760  -4.181 -14.449  1.00 98.80           H  
ATOM   2184 HG22 THR A 143     -19.704  -3.464 -15.760  1.00 98.80           H  
ATOM   2185 HG23 THR A 143     -20.072  -3.026 -14.082  1.00 98.80           H  
ATOM   2186  HG1 THR A 143     -18.169  -0.473 -15.853  1.00 98.80           H  
ATOM   2187  N   HIS A 144     -16.032  -3.086 -12.751  1.00 98.50           N  
ATOM   2188  CA  HIS A 144     -15.404  -4.116 -11.914  1.00 98.50           C  
ATOM   2189  C   HIS A 144     -15.479  -3.802 -10.419  1.00 98.50           C  
ATOM   2190  O   HIS A 144     -15.743  -4.696  -9.609  1.00 98.50           O  
ATOM   2191  CB  HIS A 144     -13.955  -4.347 -12.335  1.00 98.50           C  
ATOM   2192  CG  HIS A 144     -13.809  -5.013 -13.671  1.00 98.50           C  
ATOM   2193  CD2 HIS A 144     -12.795  -4.816 -14.563  1.00 98.50           C  
ATOM   2194  ND1 HIS A 144     -14.599  -6.020 -14.178  1.00 98.50           N  
ATOM   2195  CE1 HIS A 144     -14.074  -6.412 -15.347  1.00 98.50           C  
ATOM   2196  NE2 HIS A 144     -12.978  -5.702 -15.620  1.00 98.50           N  
ATOM   2197  H   HIS A 144     -15.467  -2.609 -13.440  1.00 98.50           H  
ATOM   2198  HA  HIS A 144     -15.941  -5.055 -12.046  1.00 98.50           H  
ATOM   2199  HB2 HIS A 144     -13.489  -5.005 -11.602  1.00 98.50           H  
ATOM   2200  HB3 HIS A 144     -13.411  -3.402 -12.342  1.00 98.50           H  
ATOM   2201  HD2 HIS A 144     -11.961  -4.140 -14.443  1.00 98.50           H  
ATOM   2202  HD1 HIS A 144     -15.471  -6.349 -13.789  1.00 98.50           H  
ATOM   2203  HE1 HIS A 144     -14.475  -7.172 -16.002  1.00 98.50           H  
ATOM   2204  N   ALA A 145     -15.324  -2.533 -10.038  1.00 98.21           N  
ATOM   2205  CA  ALA A 145     -15.496  -2.122  -8.650  1.00 98.21           C  
ATOM   2206  C   ALA A 145     -16.934  -2.358  -8.151  1.00 98.21           C  
ATOM   2207  O   ALA A 145     -17.139  -2.919  -7.071  1.00 98.21           O  
ATOM   2208  CB  ALA A 145     -15.044  -0.667  -8.515  1.00 98.21           C  
ATOM   2209  H   ALA A 145     -15.080  -1.845 -10.735  1.00 98.21           H  
ATOM   2210  HA  ALA A 145     -14.846  -2.743  -8.034  1.00 98.21           H  
ATOM   2211  HB1 ALA A 145     -15.749  -0.000  -9.011  1.00 98.21           H  
ATOM   2212  HB2 ALA A 145     -14.985  -0.417  -7.455  1.00 98.21           H  
ATOM   2213  HB3 ALA A 145     -14.057  -0.543  -8.958  1.00 98.21           H  
ATOM   2214  N   LEU A 146     -17.932  -2.009  -8.968  1.00 98.37           N  
ATOM   2215  CA  LEU A 146     -19.344  -2.259  -8.677  1.00 98.37           C  
ATOM   2216  C   LEU A 146     -19.673  -3.759  -8.612  1.00 98.37           C  
ATOM   2217  O   LEU A 146     -20.335  -4.200  -7.677  1.00 98.37           O  
ATOM   2218  CB  LEU A 146     -20.207  -1.573  -9.748  1.00 98.37           C  
ATOM   2219  CG  LEU A 146     -20.243  -0.038  -9.705  1.00 98.37           C  
ATOM   2220  CD1 LEU A 146     -21.078   0.454 -10.887  1.00 98.37           C  
ATOM   2221  CD2 LEU A 146     -20.888   0.462  -8.413  1.00 98.37           C  
ATOM   2222  H   LEU A 146     -17.693  -1.549  -9.835  1.00 98.37           H  
ATOM   2223  HA  LEU A 146     -19.582  -1.847  -7.697  1.00 98.37           H  
ATOM   2224  HB2 LEU A 146     -21.235  -1.916  -9.627  1.00 98.37           H  
ATOM   2225  HB3 LEU A 146     -19.870  -1.889 -10.734  1.00 98.37           H  
ATOM   2226  HG  LEU A 146     -19.235   0.371  -9.780  1.00 98.37           H  
ATOM   2227 HD11 LEU A 146     -20.597   0.152 -11.817  1.00 98.37           H  
ATOM   2228 HD12 LEU A 146     -22.084   0.035 -10.846  1.00 98.37           H  
ATOM   2229 HD13 LEU A 146     -21.146   1.542 -10.863  1.00 98.37           H  
ATOM   2230 HD21 LEU A 146     -21.860  -0.010  -8.269  1.00 98.37           H  
ATOM   2231 HD22 LEU A 146     -20.237   0.232  -7.571  1.00 98.37           H  
ATOM   2232 HD23 LEU A 146     -21.017   1.544  -8.459  1.00 98.37           H  
ATOM   2233  N   GLN A 147     -19.196  -4.555  -9.573  1.00 97.22           N  
ATOM   2234  CA  GLN A 147     -19.319  -6.018  -9.590  1.00 97.22           C  
ATOM   2235  C   GLN A 147     -18.772  -6.624  -8.301  1.00 97.22           C  
ATOM   2236  O   GLN A 147     -19.493  -7.339  -7.600  1.00 97.22           O  
ATOM   2237  CB  GLN A 147     -18.543  -6.579 -10.786  1.00 97.22           C  
ATOM   2238  CG  GLN A 147     -19.253  -6.364 -12.130  1.00 97.22           C  
ATOM   2239  CD  GLN A 147     -18.349  -6.714 -13.310  1.00 97.22           C  
ATOM   2240  NE2 GLN A 147     -18.881  -7.093 -14.445  1.00 97.22           N  
ATOM   2241  OE1 GLN A 147     -17.139  -6.648 -13.265  1.00 97.22           O  
ATOM   2242  H   GLN A 147     -18.665  -4.121 -10.313  1.00 97.22           H  
ATOM   2243  HA  GLN A 147     -20.365  -6.314  -9.674  1.00 97.22           H  
ATOM   2244  HB2 GLN A 147     -17.561  -6.110 -10.812  1.00 97.22           H  
ATOM   2245  HB3 GLN A 147     -18.389  -7.649 -10.647  1.00 97.22           H  
ATOM   2246  HG2 GLN A 147     -19.567  -5.325 -12.236  1.00 97.22           H  
ATOM   2247  HG3 GLN A 147     -20.154  -6.977 -12.162  1.00 97.22           H  
ATOM   2248 HE21 GLN A 147     -19.821  -7.460 -14.434  1.00 97.22           H  
ATOM   2249 HE22 GLN A 147     -18.214  -7.310 -15.172  1.00 97.22           H  
ATOM   2250  N   GLY A 148     -17.545  -6.248  -7.935  1.00 95.03           N  
ATOM   2251  CA  GLY A 148     -16.916  -6.628  -6.678  1.00 95.03           C  
ATOM   2252  C   GLY A 148     -17.796  -6.333  -5.470  1.00 95.03           C  
ATOM   2253  O   GLY A 148     -17.968  -7.192  -4.606  1.00 95.03           O  
ATOM   2254  H   GLY A 148     -17.022  -5.657  -8.565  1.00 95.03           H  
ATOM   2255  HA2 GLY A 148     -15.997  -6.051  -6.588  1.00 95.03           H  
ATOM   2256  HA3 GLY A 148     -16.683  -7.692  -6.675  1.00 95.03           H  
ATOM   2257  N   GLN A 149     -18.422  -5.161  -5.434  1.00 95.05           N  
ATOM   2258  CA  GLN A 149     -19.221  -4.739  -4.290  1.00 95.05           C  
ATOM   2259  C   GLN A 149     -20.509  -5.553  -4.101  1.00 95.05           C  
ATOM   2260  O   GLN A 149     -21.033  -5.629  -2.990  1.00 95.05           O  
ATOM   2261  CB  GLN A 149     -19.516  -3.246  -4.442  1.00 95.05           C  
ATOM   2262  CG  GLN A 149     -20.035  -2.635  -3.140  1.00 95.05           C  
ATOM   2263  CD  GLN A 149     -19.049  -2.751  -1.983  1.00 95.05           C  
ATOM   2264  NE2 GLN A 149     -19.510  -2.885  -0.764  1.00 95.05           N  
ATOM   2265  OE1 GLN A 149     -17.843  -2.729  -2.140  1.00 95.05           O  
ATOM   2266  H   GLN A 149     -18.232  -4.487  -6.162  1.00 95.05           H  
ATOM   2267  HA  GLN A 149     -18.614  -4.894  -3.398  1.00 95.05           H  
ATOM   2268  HB2 GLN A 149     -18.605  -2.722  -4.729  1.00 95.05           H  
ATOM   2269  HB3 GLN A 149     -20.257  -3.094  -5.227  1.00 95.05           H  
ATOM   2270  HG2 GLN A 149     -20.994  -3.074  -2.867  1.00 95.05           H  
ATOM   2271  HG3 GLN A 149     -20.192  -1.575  -3.332  1.00 95.05           H  
ATOM   2272 HE21 GLN A 149     -20.495  -3.046  -0.610  1.00 95.05           H  
ATOM   2273 HE22 GLN A 149     -18.792  -3.077  -0.079  1.00 95.05           H  
ATOM   2274  N   THR A 150     -21.014  -6.196  -5.157  1.00 94.70           N  
ATOM   2275  CA  THR A 150     -22.195  -7.067  -5.050  1.00 94.70           C  
ATOM   2276  C   THR A 150     -21.905  -8.372  -4.309  1.00 94.70           C  
ATOM   2277  O   THR A 150     -22.844  -9.046  -3.886  1.00 94.70           O  
ATOM   2278  CB  THR A 150     -22.794  -7.419  -6.419  1.00 94.70           C  
ATOM   2279  CG2 THR A 150     -23.160  -6.183  -7.240  1.00 94.70           C  
ATOM   2280  OG1 THR A 150     -21.946  -8.277  -7.152  1.00 94.70           O  
ATOM   2281  H   THR A 150     -20.558  -6.078  -6.050  1.00 94.70           H  
ATOM   2282  HA  THR A 150     -22.960  -6.541  -4.479  1.00 94.70           H  
ATOM   2283  HB  THR A 150     -23.719  -7.967  -6.243  1.00 94.70           H  
ATOM   2284 HG21 THR A 150     -23.980  -5.656  -6.751  1.00 94.70           H  
ATOM   2285 HG22 THR A 150     -23.484  -6.468  -8.241  1.00 94.70           H  
ATOM   2286 HG23 THR A 150     -22.312  -5.504  -7.328  1.00 94.70           H  
ATOM   2287  HG1 THR A 150     -21.116  -7.836  -7.340  1.00 94.70           H  
ATOM   2288  N   GLY A 151     -20.631  -8.775  -4.205  1.00 92.01           N  
ATOM   2289  CA  GLY A 151     -20.219 -10.082  -3.684  1.00 92.01           C  
ATOM   2290  C   GLY A 151     -20.618 -11.274  -4.565  1.00 92.01           C  
ATOM   2291  O   GLY A 151     -20.359 -12.415  -4.192  1.00 92.01           O  
ATOM   2292  H   GLY A 151     -19.906  -8.157  -4.539  1.00 92.01           H  
ATOM   2293  HA2 GLY A 151     -20.662 -10.226  -2.699  1.00 92.01           H  
ATOM   2294  HA3 GLY A 151     -19.135 -10.092  -3.570  1.00 92.01           H  
ATOM   2295  N   GLY A 152     -21.286 -11.035  -5.700  1.00 93.20           N  
ATOM   2296  CA  GLY A 152     -21.676 -12.068  -6.655  1.00 93.20           C  
ATOM   2297  C   GLY A 152     -20.516 -12.457  -7.561  1.00 93.20           C  
ATOM   2298  O   GLY A 152     -19.629 -11.648  -7.822  1.00 93.20           O  
ATOM   2299  H   GLY A 152     -21.382 -10.074  -5.998  1.00 93.20           H  
ATOM   2300  HA2 GLY A 152     -22.480 -11.690  -7.286  1.00 93.20           H  
ATOM   2301  HA3 GLY A 152     -22.026 -12.951  -6.121  1.00 93.20           H  
ATOM   2302  N   PHE A 153     -20.527 -13.701  -8.043  1.00 93.36           N  
ATOM   2303  CA  PHE A 153     -19.532 -14.215  -8.995  1.00 93.36           C  
ATOM   2304  C   PHE A 153     -18.069 -14.038  -8.552  1.00 93.36           C  
ATOM   2305  O   PHE A 153     -17.168 -13.991  -9.384  1.00 93.36           O  
ATOM   2306  CB  PHE A 153     -19.800 -13.633 -10.392  1.00 93.36           C  
ATOM   2307  CG  PHE A 153     -21.175 -13.918 -10.957  1.00 93.36           C  
ATOM   2308  CD1 PHE A 153     -21.636 -15.241 -11.097  1.00 93.36           C  
ATOM   2309  CD2 PHE A 153     -21.981 -12.852 -11.389  1.00 93.36           C  
ATOM   2310  CE1 PHE A 153     -22.899 -15.490 -11.659  1.00 93.36           C  
ATOM   2311  CE2 PHE A 153     -23.239 -13.098 -11.953  1.00 93.36           C  
ATOM   2312  CZ  PHE A 153     -23.704 -14.418 -12.085  1.00 93.36           C  
ATOM   2313  H   PHE A 153     -21.279 -14.316  -7.765  1.00 93.36           H  
ATOM   2314  HA  PHE A 153     -19.676 -15.294  -9.057  1.00 93.36           H  
ATOM   2315  HB2 PHE A 153     -19.073 -14.040 -11.095  1.00 93.36           H  
ATOM   2316  HB3 PHE A 153     -19.635 -12.557 -10.361  1.00 93.36           H  
ATOM   2317  HD1 PHE A 153     -21.018 -16.070 -10.786  1.00 93.36           H  
ATOM   2318  HD2 PHE A 153     -21.624 -11.836 -11.307  1.00 93.36           H  
ATOM   2319  HE1 PHE A 153     -23.246 -16.507 -11.775  1.00 93.36           H  
ATOM   2320  HE2 PHE A 153     -23.839 -12.265 -12.288  1.00 93.36           H  
ATOM   2321  HZ  PHE A 153     -24.676 -14.603 -12.517  1.00 93.36           H  
ATOM   2322  N   GLN A 154     -17.813 -13.960  -7.245  1.00 87.59           N  
ATOM   2323  CA  GLN A 154     -16.468 -14.017  -6.688  1.00 87.59           C  
ATOM   2324  C   GLN A 154     -16.104 -15.489  -6.507  1.00 87.59           C  
ATOM   2325  O   GLN A 154     -16.677 -16.167  -5.647  1.00 87.59           O  
ATOM   2326  CB  GLN A 154     -16.416 -13.246  -5.364  1.00 87.59           C  
ATOM   2327  CG  GLN A 154     -16.669 -11.744  -5.556  1.00 87.59           C  
ATOM   2328  CD  GLN A 154     -16.572 -10.964  -4.252  1.00 87.59           C  
ATOM   2329  NE2 GLN A 154     -16.644  -9.658  -4.309  1.00 87.59           N  
ATOM   2330  OE1 GLN A 154     -16.456 -11.491  -3.158  1.00 87.59           O  
ATOM   2331  H   GLN A 154     -18.591 -13.957  -6.601  1.00 87.59           H  
ATOM   2332  HA  GLN A 154     -15.757 -13.559  -7.377  1.00 87.59           H  
ATOM   2333  HB2 GLN A 154     -15.428 -13.382  -4.922  1.00 87.59           H  
ATOM   2334  HB3 GLN A 154     -17.159 -13.650  -4.677  1.00 87.59           H  
ATOM   2335  HG2 GLN A 154     -17.662 -11.584  -5.974  1.00 87.59           H  
ATOM   2336  HG3 GLN A 154     -15.934 -11.344  -6.256  1.00 87.59           H  
ATOM   2337 HE21 GLN A 154     -16.623  -9.157  -3.432  1.00 87.59           H  
ATOM   2338 HE22 GLN A 154     -16.860  -9.176  -5.170  1.00 87.59           H  
ATOM   2339  N   GLY A 155     -15.200 -15.999  -7.348  1.00 69.19           N  
ATOM   2340  CA  GLY A 155     -14.709 -17.373  -7.237  1.00 69.19           C  
ATOM   2341  C   GLY A 155     -14.204 -17.677  -5.820  1.00 69.19           C  
ATOM   2342  O   GLY A 155     -13.669 -16.806  -5.139  1.00 69.19           O  
ATOM   2343  H   GLY A 155     -14.809 -15.402  -8.062  1.00 69.19           H  
ATOM   2344  HA2 GLY A 155     -15.519 -18.059  -7.485  1.00 69.19           H  
ATOM   2345  HA3 GLY A 155     -13.893 -17.531  -7.941  1.00 69.19           H  
ATOM   2346  N   ALA A 156     -14.381 -18.918  -5.362  1.00 61.66           N  
ATOM   2347  CA  ALA A 156     -14.040 -19.344  -3.998  1.00 61.66           C  
ATOM   2348  C   ALA A 156     -12.861 -20.342  -3.961  1.00 61.66           C  
ATOM   2349  O   ALA A 156     -12.763 -21.170  -3.056  1.00 61.66           O  
ATOM   2350  CB  ALA A 156     -15.312 -19.855  -3.317  1.00 61.66           C  
ATOM   2351  H   ALA A 156     -14.822 -19.592  -5.971  1.00 61.66           H  
ATOM   2352  HA  ALA A 156     -13.706 -18.477  -3.429  1.00 61.66           H  
ATOM   2353  HB1 ALA A 156     -15.655 -20.757  -3.825  1.00 61.66           H  
ATOM   2354  HB2 ALA A 156     -16.088 -19.092  -3.368  1.00 61.66           H  
ATOM   2355  HB3 ALA A 156     -15.108 -20.084  -2.272  1.00 61.66           H  
ATOM   2356  N   GLY A 157     -11.981 -20.276  -4.965  1.00 68.98           N  
ATOM   2357  CA  GLY A 157     -10.986 -21.311  -5.253  1.00 68.98           C  
ATOM   2358  C   GLY A 157     -11.567 -22.472  -6.071  1.00 68.98           C  
ATOM   2359  O   GLY A 157     -12.776 -22.700  -6.083  1.00 68.98           O  
ATOM   2360  H   GLY A 157     -12.120 -19.554  -5.657  1.00 68.98           H  
ATOM   2361  HA2 GLY A 157     -10.581 -21.711  -4.324  1.00 68.98           H  
ATOM   2362  HA3 GLY A 157     -10.168 -20.862  -5.818  1.00 68.98           H  
ATOM   2363  N   GLY A 158     -10.693 -23.203  -6.768  1.00 79.32           N  
ATOM   2364  CA  GLY A 158     -11.079 -24.254  -7.717  1.00 79.32           C  
ATOM   2365  C   GLY A 158     -11.166 -23.753  -9.161  1.00 79.32           C  
ATOM   2366  O   GLY A 158     -10.492 -22.791  -9.524  1.00 79.32           O  
ATOM   2367  H   GLY A 158      -9.731 -22.898  -6.792  1.00 79.32           H  
ATOM   2368  HA2 GLY A 158     -12.047 -24.668  -7.436  1.00 79.32           H  
ATOM   2369  HA3 GLY A 158     -10.346 -25.060  -7.685  1.00 79.32           H  
ATOM   2370  N   ASP A 159     -11.967 -24.437  -9.981  1.00 87.17           N  
ATOM   2371  CA  ASP A 159     -12.196 -24.056 -11.378  1.00 87.17           C  
ATOM   2372  C   ASP A 159     -12.968 -22.727 -11.461  1.00 87.17           C  
ATOM   2373  O   ASP A 159     -13.998 -22.548 -10.809  1.00 87.17           O  
ATOM   2374  CB  ASP A 159     -12.970 -25.157 -12.122  1.00 87.17           C  
ATOM   2375  CG  ASP A 159     -12.188 -26.445 -12.415  1.00 87.17           C  
ATOM   2376  OD1 ASP A 159     -10.989 -26.383 -12.789  1.00 87.17           O  
ATOM   2377  OD2 ASP A 159     -12.836 -27.515 -12.359  1.00 87.17           O1-
ATOM   2378  H   ASP A 159     -12.523 -25.194  -9.609  1.00 87.17           H  
ATOM   2379  HA  ASP A 159     -11.232 -23.923 -11.870  1.00 87.17           H  
ATOM   2380  HB2 ASP A 159     -13.307 -24.753 -13.076  1.00 87.17           H  
ATOM   2381  HB3 ASP A 159     -13.857 -25.407 -11.540  1.00 87.17           H  
ATOM   2382  N   ASP A 160     -12.486 -21.806 -12.292  1.00 92.38           N  
ATOM   2383  CA  ASP A 160     -13.145 -20.524 -12.542  1.00 92.38           C  
ATOM   2384  C   ASP A 160     -14.237 -20.676 -13.613  1.00 92.38           C  
ATOM   2385  O   ASP A 160     -13.939 -20.973 -14.765  1.00 92.38           O  
ATOM   2386  CB  ASP A 160     -12.084 -19.479 -12.930  1.00 92.38           C  
ATOM   2387  CG  ASP A 160     -12.688 -18.117 -13.288  1.00 92.38           C  
ATOM   2388  OD1 ASP A 160     -13.904 -17.915 -13.052  1.00 92.38           O  
ATOM   2389  OD2 ASP A 160     -11.954 -17.265 -13.821  1.00 92.38           O1-
ATOM   2390  H   ASP A 160     -11.622 -21.987 -12.780  1.00 92.38           H  
ATOM   2391  HA  ASP A 160     -13.618 -20.179 -11.623  1.00 92.38           H  
ATOM   2392  HB2 ASP A 160     -11.509 -19.851 -13.778  1.00 92.38           H  
ATOM   2393  HB3 ASP A 160     -11.400 -19.348 -12.091  1.00 92.38           H  
ATOM   2394  N   TYR A 161     -15.502 -20.454 -13.254  1.00 93.41           N  
ATOM   2395  CA  TYR A 161     -16.647 -20.461 -14.181  1.00 93.41           C  
ATOM   2396  C   TYR A 161     -17.199 -19.061 -14.482  1.00 93.41           C  
ATOM   2397  O   TYR A 161     -18.202 -18.920 -15.188  1.00 93.41           O  
ATOM   2398  CB  TYR A 161     -17.749 -21.357 -13.600  1.00 93.41           C  
ATOM   2399  CG  TYR A 161     -17.333 -22.803 -13.441  1.00 93.41           C  
ATOM   2400  CD1 TYR A 161     -17.224 -23.617 -14.580  1.00 93.41           C  
ATOM   2401  CD2 TYR A 161     -17.013 -23.320 -12.171  1.00 93.41           C  
ATOM   2402  CE1 TYR A 161     -16.808 -24.956 -14.457  1.00 93.41           C  
ATOM   2403  CE2 TYR A 161     -16.572 -24.650 -12.045  1.00 93.41           C  
ATOM   2404  OH  TYR A 161     -16.004 -26.745 -13.097  1.00 93.41           O  
ATOM   2405  CZ  TYR A 161     -16.464 -25.469 -13.190  1.00 93.41           C  
ATOM   2406  H   TYR A 161     -15.673 -20.233 -12.283  1.00 93.41           H  
ATOM   2407  HA  TYR A 161     -16.338 -20.884 -15.137  1.00 93.41           H  
ATOM   2408  HB2 TYR A 161     -18.057 -20.959 -12.634  1.00 93.41           H  
ATOM   2409  HB3 TYR A 161     -18.617 -21.330 -14.259  1.00 93.41           H  
ATOM   2410  HD1 TYR A 161     -17.450 -23.201 -15.550  1.00 93.41           H  
ATOM   2411  HD2 TYR A 161     -17.040 -22.679 -11.302  1.00 93.41           H  
ATOM   2412  HE1 TYR A 161     -16.702 -25.586 -15.328  1.00 93.41           H  
ATOM   2413  HE2 TYR A 161     -16.270 -25.024 -11.077  1.00 93.41           H  
ATOM   2414  HH  TYR A 161     -15.433 -26.876 -12.338  1.00 93.41           H  
ATOM   2415  N   VAL A 162     -16.590 -18.025 -13.908  1.00 94.41           N  
ATOM   2416  CA  VAL A 162     -17.178 -16.690 -13.794  1.00 94.41           C  
ATOM   2417  C   VAL A 162     -16.318 -15.605 -14.422  1.00 94.41           C  
ATOM   2418  O   VAL A 162     -16.881 -14.622 -14.888  1.00 94.41           O  
ATOM   2419  CB  VAL A 162     -17.499 -16.343 -12.330  1.00 94.41           C  
ATOM   2420  CG1 VAL A 162     -18.569 -17.282 -11.761  1.00 94.41           C  
ATOM   2421  CG2 VAL A 162     -16.281 -16.391 -11.400  1.00 94.41           C  
ATOM   2422  H   VAL A 162     -15.702 -18.184 -13.451  1.00 94.41           H  
ATOM   2423  HA  VAL A 162     -18.122 -16.667 -14.338  1.00 94.41           H  
ATOM   2424  HB  VAL A 162     -17.897 -15.329 -12.316  1.00 94.41           H  
ATOM   2425 HG11 VAL A 162     -19.459 -17.257 -12.390  1.00 94.41           H  
ATOM   2426 HG12 VAL A 162     -18.190 -18.302 -11.720  1.00 94.41           H  
ATOM   2427 HG13 VAL A 162     -18.833 -16.970 -10.749  1.00 94.41           H  
ATOM   2428 HG21 VAL A 162     -16.584 -16.184 -10.374  1.00 94.41           H  
ATOM   2429 HG22 VAL A 162     -15.541 -15.650 -11.705  1.00 94.41           H  
ATOM   2430 HG23 VAL A 162     -15.822 -17.380 -11.420  1.00 94.41           H  
ATOM   2431  N   GLY A 163     -14.996 -15.762 -14.514  1.00 93.26           N  
ATOM   2432  CA  GLY A 163     -14.097 -14.701 -14.979  1.00 93.26           C  
ATOM   2433  C   GLY A 163     -14.506 -14.086 -16.322  1.00 93.26           C  
ATOM   2434  O   GLY A 163     -14.424 -12.876 -16.510  1.00 93.26           O  
ATOM   2435  H   GLY A 163     -14.566 -16.562 -14.073  1.00 93.26           H  
ATOM   2436  HA2 GLY A 163     -14.056 -13.908 -14.234  1.00 93.26           H  
ATOM   2437  HA3 GLY A 163     -13.096 -15.120 -15.084  1.00 93.26           H  
ATOM   2438  N   TRP A 164     -15.040 -14.885 -17.253  1.00 96.05           N  
ATOM   2439  CA  TRP A 164     -15.469 -14.375 -18.557  1.00 96.05           C  
ATOM   2440  C   TRP A 164     -16.624 -13.365 -18.460  1.00 96.05           C  
ATOM   2441  O   TRP A 164     -16.659 -12.414 -19.244  1.00 96.05           O  
ATOM   2442  CB  TRP A 164     -15.852 -15.544 -19.468  1.00 96.05           C  
ATOM   2443  CG  TRP A 164     -17.184 -16.163 -19.173  1.00 96.05           C  
ATOM   2444  CD1 TRP A 164     -17.402 -17.266 -18.422  1.00 96.05           C  
ATOM   2445  CD2 TRP A 164     -18.500 -15.725 -19.634  1.00 96.05           C  
ATOM   2446  CE2 TRP A 164     -19.469 -16.671 -19.188  1.00 96.05           C  
ATOM   2447  CE3 TRP A 164     -18.965 -14.642 -20.415  1.00 96.05           C  
ATOM   2448  NE1 TRP A 164     -18.751 -17.559 -18.410  1.00 96.05           N  
ATOM   2449  CH2 TRP A 164     -21.246 -15.508 -20.361  1.00 96.05           C  
ATOM   2450  CZ2 TRP A 164     -20.818 -16.590 -19.573  1.00 96.05           C  
ATOM   2451  CZ3 TRP A 164     -20.321 -14.532 -20.772  1.00 96.05           C  
ATOM   2452  H   TRP A 164     -15.133 -15.869 -17.045  1.00 96.05           H  
ATOM   2453  HA  TRP A 164     -14.626 -13.850 -19.006  1.00 96.05           H  
ATOM   2454  HB2 TRP A 164     -15.079 -16.310 -19.425  1.00 96.05           H  
ATOM   2455  HB3 TRP A 164     -15.884 -15.178 -20.494  1.00 96.05           H  
ATOM   2456  HD1 TRP A 164     -16.633 -17.851 -17.939  1.00 96.05           H  
ATOM   2457  HE3 TRP A 164     -18.262 -13.899 -20.762  1.00 96.05           H  
ATOM   2458  HE1 TRP A 164     -19.121 -18.354 -17.911  1.00 96.05           H  
ATOM   2459  HH2 TRP A 164     -22.279 -15.431 -20.664  1.00 96.05           H  
ATOM   2460  HZ2 TRP A 164     -21.512 -17.368 -19.295  1.00 96.05           H  
ATOM   2461  HZ3 TRP A 164     -20.647 -13.702 -21.381  1.00 96.05           H  
ATOM   2462  N   ILE A 165     -17.566 -13.548 -17.522  1.00 97.50           N  
ATOM   2463  CA  ILE A 165     -18.734 -12.665 -17.408  1.00 97.50           C  
ATOM   2464  C   ILE A 165     -18.358 -11.327 -16.779  1.00 97.50           C  
ATOM   2465  O   ILE A 165     -18.990 -10.329 -17.106  1.00 97.50           O  
ATOM   2466  CB  ILE A 165     -19.944 -13.333 -16.708  1.00 97.50           C  
ATOM   2467  CG1 ILE A 165     -21.241 -12.493 -16.781  1.00 97.50           C  
ATOM   2468  CG2 ILE A 165     -19.702 -13.696 -15.230  1.00 97.50           C  
ATOM   2469  CD1 ILE A 165     -21.732 -12.216 -18.204  1.00 97.50           C  
ATOM   2470  H   ILE A 165     -17.441 -14.284 -16.842  1.00 97.50           H  
ATOM   2471  HA  ILE A 165     -19.048 -12.440 -18.428  1.00 97.50           H  
ATOM   2472  HB  ILE A 165     -20.146 -14.257 -17.249  1.00 97.50           H  
ATOM   2473 HG12 ILE A 165     -21.109 -11.547 -16.255  1.00 97.50           H  
ATOM   2474 HG13 ILE A 165     -22.041 -13.034 -16.274  1.00 97.50           H  
ATOM   2475 HG21 ILE A 165     -19.248 -14.686 -15.181  1.00 97.50           H  
ATOM   2476 HG22 ILE A 165     -19.065 -12.964 -14.734  1.00 97.50           H  
ATOM   2477 HG23 ILE A 165     -20.637 -13.749 -14.673  1.00 97.50           H  
ATOM   2478 HD11 ILE A 165     -22.707 -11.734 -18.156  1.00 97.50           H  
ATOM   2479 HD12 ILE A 165     -21.047 -11.547 -18.723  1.00 97.50           H  
ATOM   2480 HD13 ILE A 165     -21.824 -13.154 -18.753  1.00 97.50           H  
ATOM   2481  N   TRP A 166     -17.312 -11.274 -15.947  1.00 97.42           N  
ATOM   2482  CA  TRP A 166     -16.794 -10.010 -15.413  1.00 97.42           C  
ATOM   2483  C   TRP A 166     -16.405  -9.072 -16.549  1.00 97.42           C  
ATOM   2484  O   TRP A 166     -16.884  -7.939 -16.596  1.00 97.42           O  
ATOM   2485  CB  TRP A 166     -15.607 -10.268 -14.479  1.00 97.42           C  
ATOM   2486  CG  TRP A 166     -15.983 -10.775 -13.124  1.00 97.42           C  
ATOM   2487  CD1 TRP A 166     -16.454 -12.005 -12.826  1.00 97.42           C  
ATOM   2488  CD2 TRP A 166     -15.916 -10.061 -11.855  1.00 97.42           C  
ATOM   2489  CE2 TRP A 166     -16.387 -10.929 -10.827  1.00 97.42           C  
ATOM   2490  CE3 TRP A 166     -15.493  -8.773 -11.468  1.00 97.42           C  
ATOM   2491  NE1 TRP A 166     -16.693 -12.102 -11.472  1.00 97.42           N  
ATOM   2492  CH2 TRP A 166     -15.992  -9.265  -9.132  1.00 97.42           C  
ATOM   2493  CZ2 TRP A 166     -16.442 -10.544  -9.485  1.00 97.42           C  
ATOM   2494  CZ3 TRP A 166     -15.527  -8.377 -10.118  1.00 97.42           C  
ATOM   2495  H   TRP A 166     -16.796 -12.121 -15.758  1.00 97.42           H  
ATOM   2496  HA  TRP A 166     -17.573  -9.507 -14.843  1.00 97.42           H  
ATOM   2497  HB2 TRP A 166     -15.077  -9.326 -14.339  1.00 97.42           H  
ATOM   2498  HB3 TRP A 166     -14.904 -10.960 -14.942  1.00 97.42           H  
ATOM   2499  HD1 TRP A 166     -16.604 -12.794 -13.549  1.00 97.42           H  
ATOM   2500  HE3 TRP A 166     -15.117  -8.090 -12.216  1.00 97.42           H  
ATOM   2501  HE1 TRP A 166     -16.954 -12.954 -10.995  1.00 97.42           H  
ATOM   2502  HH2 TRP A 166     -15.978  -8.972  -8.093  1.00 97.42           H  
ATOM   2503  HZ2 TRP A 166     -16.808 -11.234  -8.738  1.00 97.42           H  
ATOM   2504  HZ3 TRP A 166     -15.178  -7.392  -9.844  1.00 97.42           H  
ATOM   2505  N   GLU A 167     -15.634  -9.587 -17.505  1.00 97.83           N  
ATOM   2506  CA  GLU A 167     -15.137  -8.830 -18.654  1.00 97.83           C  
ATOM   2507  C   GLU A 167     -16.223  -8.518 -19.678  1.00 97.83           C  
ATOM   2508  O   GLU A 167     -16.337  -7.390 -20.162  1.00 97.83           O  
ATOM   2509  CB  GLU A 167     -14.012  -9.635 -19.326  1.00 97.83           C  
ATOM   2510  CG  GLU A 167     -12.833  -9.966 -18.399  1.00 97.83           C  
ATOM   2511  CD  GLU A 167     -12.060  -8.734 -17.908  1.00 97.83           C  
ATOM   2512  OE1 GLU A 167     -10.917  -8.946 -17.457  1.00 97.83           O  
ATOM   2513  OE2 GLU A 167     -12.533  -7.598 -18.114  1.00 97.83           O1-
ATOM   2514  H   GLU A 167     -15.265 -10.517 -17.359  1.00 97.83           H  
ATOM   2515  HA  GLU A 167     -14.765  -7.864 -18.311  1.00 97.83           H  
ATOM   2516  HB2 GLU A 167     -13.649  -9.088 -20.196  1.00 97.83           H  
ATOM   2517  HB3 GLU A 167     -14.425 -10.577 -19.690  1.00 97.83           H  
ATOM   2518  HG2 GLU A 167     -13.185 -10.542 -17.545  1.00 97.83           H  
ATOM   2519  HG3 GLU A 167     -12.153 -10.609 -18.959  1.00 97.83           H  
ATOM   2520  N   SER A 168     -17.060  -9.511 -19.982  1.00 98.61           N  
ATOM   2521  CA  SER A 168     -18.182  -9.342 -20.905  1.00 98.61           C  
ATOM   2522  C   SER A 168     -19.138  -8.263 -20.395  1.00 98.61           C  
ATOM   2523  O   SER A 168     -19.491  -7.333 -21.123  1.00 98.61           O  
ATOM   2524  CB  SER A 168     -18.902 -10.682 -21.063  1.00 98.61           C  
ATOM   2525  OG  SER A 168     -19.809 -10.658 -22.144  1.00 98.61           O  
ATOM   2526  H   SER A 168     -16.889 -10.422 -19.583  1.00 98.61           H  
ATOM   2527  HA  SER A 168     -17.801  -9.028 -21.877  1.00 98.61           H  
ATOM   2528  HB2 SER A 168     -18.168 -11.468 -21.245  1.00 98.61           H  
ATOM   2529  HB3 SER A 168     -19.435 -10.921 -20.144  1.00 98.61           H  
ATOM   2530  HG  SER A 168     -19.470 -11.292 -22.780  1.00 98.61           H  
ATOM   2531  N   HIS A 169     -19.519  -8.339 -19.118  1.00 98.68           N  
ATOM   2532  CA  HIS A 169     -20.433  -7.388 -18.501  1.00 98.68           C  
ATOM   2533  C   HIS A 169     -19.812  -6.000 -18.318  1.00 98.68           C  
ATOM   2534  O   HIS A 169     -20.514  -5.012 -18.504  1.00 98.68           O  
ATOM   2535  CB  HIS A 169     -20.913  -7.957 -17.170  1.00 98.68           C  
ATOM   2536  CG  HIS A 169     -21.830  -7.027 -16.428  1.00 98.68           C  
ATOM   2537  CD2 HIS A 169     -23.178  -6.900 -16.606  1.00 98.68           C  
ATOM   2538  ND1 HIS A 169     -21.456  -6.122 -15.461  1.00 98.68           N  
ATOM   2539  CE1 HIS A 169     -22.559  -5.487 -15.038  1.00 98.68           C  
ATOM   2540  NE2 HIS A 169     -23.635  -5.945 -15.696  1.00 98.68           N  
ATOM   2541  H   HIS A 169     -19.152  -9.084 -18.543  1.00 98.68           H  
ATOM   2542  HA  HIS A 169     -21.305  -7.266 -19.144  1.00 98.68           H  
ATOM   2543  HB2 HIS A 169     -21.430  -8.900 -17.347  1.00 98.68           H  
ATOM   2544  HB3 HIS A 169     -20.043  -8.150 -16.544  1.00 98.68           H  
ATOM   2545  HD2 HIS A 169     -23.782  -7.450 -17.314  1.00 98.68           H  
ATOM   2546  HD1 HIS A 169     -20.511  -5.866 -15.213  1.00 98.68           H  
ATOM   2547  HE1 HIS A 169     -22.577  -4.686 -14.315  1.00 98.68           H  
ATOM   2548  N   ALA A 170     -18.519  -5.893 -17.997  1.00 98.74           N  
ATOM   2549  CA  ALA A 170     -17.846  -4.597 -17.904  1.00 98.74           C  
ATOM   2550  C   ALA A 170     -17.851  -3.855 -19.247  1.00 98.74           C  
ATOM   2551  O   ALA A 170     -18.280  -2.700 -19.313  1.00 98.74           O  
ATOM   2552  CB  ALA A 170     -16.450  -4.803 -17.317  1.00 98.74           C  
ATOM   2553  H   ALA A 170     -17.964  -6.722 -17.838  1.00 98.74           H  
ATOM   2554  HA  ALA A 170     -18.393  -3.954 -17.215  1.00 98.74           H  
ATOM   2555  HB1 ALA A 170     -16.532  -5.190 -16.301  1.00 98.74           H  
ATOM   2556  HB2 ALA A 170     -15.920  -3.851 -17.278  1.00 98.74           H  
ATOM   2557  HB3 ALA A 170     -15.884  -5.509 -17.923  1.00 98.74           H  
ATOM   2558  N   ASN A 171     -17.550  -4.551 -20.346  1.00 98.50           N  
ATOM   2559  CA  ASN A 171     -17.707  -3.965 -21.674  1.00 98.50           C  
ATOM   2560  C   ASN A 171     -19.170  -3.653 -22.004  1.00 98.50           C  
ATOM   2561  O   ASN A 171     -19.448  -2.615 -22.604  1.00 98.50           O  
ATOM   2562  CB  ASN A 171     -17.067  -4.882 -22.730  1.00 98.50           C  
ATOM   2563  CG  ASN A 171     -15.621  -4.513 -23.011  1.00 98.50           C  
ATOM   2564  ND2 ASN A 171     -14.964  -5.202 -23.900  1.00 98.50           N  
ATOM   2565  OD1 ASN A 171     -15.059  -3.552 -22.539  1.00 98.50           O  
ATOM   2566  H   ASN A 171     -17.168  -5.481 -20.247  1.00 98.50           H  
ATOM   2567  HA  ASN A 171     -17.199  -3.001 -21.676  1.00 98.50           H  
ATOM   2568  HB2 ASN A 171     -17.610  -4.785 -23.671  1.00 98.50           H  
ATOM   2569  HB3 ASN A 171     -17.120  -5.924 -22.414  1.00 98.50           H  
ATOM   2570 HD21 ASN A 171     -15.381  -6.031 -24.299  1.00 98.50           H  
ATOM   2571 HD22 ASN A 171     -13.985  -4.959 -23.961  1.00 98.50           H  
ATOM   2572  N   TRP A 172     -20.118  -4.509 -21.618  1.00 98.52           N  
ATOM   2573  CA  TRP A 172     -21.541  -4.242 -21.820  1.00 98.52           C  
ATOM   2574  C   TRP A 172     -22.003  -2.960 -21.116  1.00 98.52           C  
ATOM   2575  O   TRP A 172     -22.646  -2.122 -21.750  1.00 98.52           O  
ATOM   2576  CB  TRP A 172     -22.363  -5.422 -21.315  1.00 98.52           C  
ATOM   2577  CG  TRP A 172     -23.826  -5.244 -21.523  1.00 98.52           C  
ATOM   2578  CD1 TRP A 172     -24.481  -5.282 -22.702  1.00 98.52           C  
ATOM   2579  CD2 TRP A 172     -24.810  -4.856 -20.526  1.00 98.52           C  
ATOM   2580  CE2 TRP A 172     -26.070  -4.717 -21.172  1.00 98.52           C  
ATOM   2581  CE3 TRP A 172     -24.752  -4.587 -19.144  1.00 98.52           C  
ATOM   2582  NE1 TRP A 172     -25.803  -4.957 -22.501  1.00 98.52           N  
ATOM   2583  CH2 TRP A 172     -27.151  -4.182 -19.080  1.00 98.52           C  
ATOM   2584  CZ2 TRP A 172     -27.230  -4.390 -20.465  1.00 98.52           C  
ATOM   2585  CZ3 TRP A 172     -25.910  -4.246 -18.427  1.00 98.52           C  
ATOM   2586  H   TRP A 172     -19.841  -5.368 -21.164  1.00 98.52           H  
ATOM   2587  HA  TRP A 172     -21.732  -4.118 -22.886  1.00 98.52           H  
ATOM   2588  HB2 TRP A 172     -22.023  -6.344 -21.785  1.00 98.52           H  
ATOM   2589  HB3 TRP A 172     -22.201  -5.541 -20.244  1.00 98.52           H  
ATOM   2590  HD1 TRP A 172     -24.018  -5.455 -23.663  1.00 98.52           H  
ATOM   2591  HE3 TRP A 172     -23.811  -4.673 -18.623  1.00 98.52           H  
ATOM   2592  HE1 TRP A 172     -26.385  -4.650 -23.266  1.00 98.52           H  
ATOM   2593  HH2 TRP A 172     -28.045  -4.013 -18.499  1.00 98.52           H  
ATOM   2594  HZ2 TRP A 172     -28.179  -4.352 -20.981  1.00 98.52           H  
ATOM   2595  HZ3 TRP A 172     -25.851  -4.082 -17.362  1.00 98.52           H  
ATOM   2596  N   MET A 173     -21.641  -2.781 -19.842  1.00 98.71           N  
ATOM   2597  CA  MET A 173     -21.947  -1.588 -19.046  1.00 98.71           C  
ATOM   2598  C   MET A 173     -21.368  -0.334 -19.699  1.00 98.71           C  
ATOM   2599  O   MET A 173     -22.088   0.645 -19.900  1.00 98.71           O  
ATOM   2600  CB  MET A 173     -21.392  -1.753 -17.625  1.00 98.71           C  
ATOM   2601  CG  MET A 173     -22.257  -2.692 -16.777  1.00 98.71           C  
ATOM   2602  SD  MET A 173     -23.884  -2.048 -16.310  1.00 98.71           S  
ATOM   2603  CE  MET A 173     -23.380  -0.908 -14.997  1.00 98.71           C  
ATOM   2604  H   MET A 173     -21.105  -3.512 -19.396  1.00 98.71           H  
ATOM   2605  HA  MET A 173     -23.027  -1.457 -18.987  1.00 98.71           H  
ATOM   2606  HB2 MET A 173     -20.376  -2.145 -17.676  1.00 98.71           H  
ATOM   2607  HB3 MET A 173     -21.353  -0.781 -17.135  1.00 98.71           H  
ATOM   2608  HG2 MET A 173     -22.388  -3.634 -17.312  1.00 98.71           H  
ATOM   2609  HG3 MET A 173     -21.730  -2.910 -15.849  1.00 98.71           H  
ATOM   2610  HE1 MET A 173     -22.651  -0.199 -15.389  1.00 98.71           H  
ATOM   2611  HE2 MET A 173     -22.932  -1.467 -14.176  1.00 98.71           H  
ATOM   2612  HE3 MET A 173     -24.253  -0.367 -14.631  1.00 98.71           H  
ATOM   2613  N   THR A 174     -20.109  -0.385 -20.143  1.00 98.59           N  
ATOM   2614  CA  THR A 174     -19.480   0.716 -20.882  1.00 98.59           C  
ATOM   2615  C   THR A 174     -20.257   1.070 -22.154  1.00 98.59           C  
ATOM   2616  O   THR A 174     -20.558   2.241 -22.380  1.00 98.59           O  
ATOM   2617  CB  THR A 174     -18.019   0.380 -21.198  1.00 98.59           C  
ATOM   2618  CG2 THR A 174     -17.307   1.535 -21.890  1.00 98.59           C  
ATOM   2619  OG1 THR A 174     -17.353   0.157 -19.985  1.00 98.59           O  
ATOM   2620  H   THR A 174     -19.531  -1.172 -19.885  1.00 98.59           H  
ATOM   2621  HA  THR A 174     -19.483   1.599 -20.244  1.00 98.59           H  
ATOM   2622  HB  THR A 174     -17.959  -0.516 -21.816  1.00 98.59           H  
ATOM   2623 HG21 THR A 174     -17.535   2.477 -21.391  1.00 98.59           H  
ATOM   2624 HG22 THR A 174     -17.627   1.592 -22.930  1.00 98.59           H  
ATOM   2625 HG23 THR A 174     -16.230   1.368 -21.852  1.00 98.59           H  
ATOM   2626  HG1 THR A 174     -16.554  -0.346 -20.163  1.00 98.59           H  
ATOM   2627  N   HIS A 175     -20.707   0.085 -22.939  1.00 97.55           N  
ATOM   2628  CA  HIS A 175     -21.551   0.326 -24.119  1.00 97.55           C  
ATOM   2629  C   HIS A 175     -22.933   0.918 -23.802  1.00 97.55           C  
ATOM   2630  O   HIS A 175     -23.631   1.332 -24.732  1.00 97.55           O  
ATOM   2631  CB  HIS A 175     -21.756  -0.969 -24.913  1.00 97.55           C  
ATOM   2632  CG  HIS A 175     -20.572  -1.399 -25.727  1.00 97.55           C  
ATOM   2633  CD2 HIS A 175     -20.326  -1.103 -27.039  1.00 97.55           C  
ATOM   2634  ND1 HIS A 175     -19.618  -2.292 -25.328  1.00 97.55           N  
ATOM   2635  CE1 HIS A 175     -18.839  -2.573 -26.377  1.00 97.55           C  
ATOM   2636  NE2 HIS A 175     -19.219  -1.853 -27.447  1.00 97.55           N  
ATOM   2637  H   HIS A 175     -20.464  -0.867 -22.703  1.00 97.55           H  
ATOM   2638  HA  HIS A 175     -21.045   1.045 -24.763  1.00 97.55           H  
ATOM   2639  HB2 HIS A 175     -22.585  -0.842 -25.609  1.00 97.55           H  
ATOM   2640  HB3 HIS A 175     -22.033  -1.776 -24.235  1.00 97.55           H  
ATOM   2641  HD2 HIS A 175     -20.923  -0.453 -27.662  1.00 97.55           H  
ATOM   2642  HD1 HIS A 175     -19.498  -2.627 -24.382  1.00 97.55           H  
ATOM   2643  HE1 HIS A 175     -17.983  -3.231 -26.352  1.00 97.55           H  
ATOM   2644  N   GLN A 176     -23.369   0.955 -22.538  1.00 96.85           N  
ATOM   2645  CA  GLN A 176     -24.622   1.620 -22.177  1.00 96.85           C  
ATOM   2646  C   GLN A 176     -24.468   3.134 -22.068  1.00 96.85           C  
ATOM   2647  O   GLN A 176     -25.469   3.839 -22.169  1.00 96.85           O  
ATOM   2648  CB  GLN A 176     -25.224   1.054 -20.883  1.00 96.85           C  
ATOM   2649  CG  GLN A 176     -25.456  -0.462 -20.878  1.00 96.85           C  
ATOM   2650  CD  GLN A 176     -26.009  -0.978 -22.198  1.00 96.85           C  
ATOM   2651  NE2 GLN A 176     -25.213  -1.713 -22.933  1.00 96.85           N  
ATOM   2652  OE1 GLN A 176     -27.127  -0.668 -22.605  1.00 96.85           O  
ATOM   2653  H   GLN A 176     -22.789   0.585 -21.800  1.00 96.85           H  
ATOM   2654  HA  GLN A 176     -25.348   1.453 -22.974  1.00 96.85           H  
ATOM   2655  HB2 GLN A 176     -24.584   1.316 -20.041  1.00 96.85           H  
ATOM   2656  HB3 GLN A 176     -26.191   1.534 -20.738  1.00 96.85           H  
ATOM   2657  HG2 GLN A 176     -24.513  -0.960 -20.650  1.00 96.85           H  
ATOM   2658  HG3 GLN A 176     -26.152  -0.723 -20.081  1.00 96.85           H  
ATOM   2659 HE21 GLN A 176     -25.620  -2.256 -23.682  1.00 96.85           H  
ATOM   2660 HE22 GLN A 176     -24.315  -1.978 -22.556  1.00 96.85           H  
ATOM   2661  N   MET A 177     -23.246   3.648 -21.896  1.00 97.61           N  
ATOM   2662  CA  MET A 177     -22.992   5.087 -21.860  1.00 97.61           C  
ATOM   2663  C   MET A 177     -23.430   5.748 -23.170  1.00 97.61           C  
ATOM   2664  O   MET A 177     -23.139   5.249 -24.259  1.00 97.61           O  
ATOM   2665  CB  MET A 177     -21.502   5.368 -21.624  1.00 97.61           C  
ATOM   2666  CG  MET A 177     -20.985   4.869 -20.268  1.00 97.61           C  
ATOM   2667  SD  MET A 177     -21.755   5.633 -18.813  1.00 97.61           S  
ATOM   2668  CE  MET A 177     -21.262   7.367 -18.992  1.00 97.61           C  
ATOM   2669  H   MET A 177     -22.455   3.020 -21.861  1.00 97.61           H  
ATOM   2670  HA  MET A 177     -23.567   5.522 -21.043  1.00 97.61           H  
ATOM   2671  HB2 MET A 177     -20.932   4.890 -22.421  1.00 97.61           H  
ATOM   2672  HB3 MET A 177     -21.323   6.440 -21.695  1.00 97.61           H  
ATOM   2673  HG2 MET A 177     -19.911   5.048 -20.221  1.00 97.61           H  
ATOM   2674  HG3 MET A 177     -21.137   3.791 -20.207  1.00 97.61           H  
ATOM   2675  HE1 MET A 177     -21.750   7.800 -19.865  1.00 97.61           H  
ATOM   2676  HE2 MET A 177     -21.572   7.917 -18.104  1.00 97.61           H  
ATOM   2677  HE3 MET A 177     -20.179   7.427 -19.098  1.00 97.61           H  
ATOM   2678  N   ASP A 178     -24.064   6.918 -23.069  1.00 94.48           N  
ATOM   2679  CA  ASP A 178     -24.578   7.654 -24.232  1.00 94.48           C  
ATOM   2680  C   ASP A 178     -23.472   8.000 -25.246  1.00 94.48           C  
ATOM   2681  O   ASP A 178     -23.718   8.024 -26.449  1.00 94.48           O  
ATOM   2682  CB  ASP A 178     -25.284   8.938 -23.772  1.00 94.48           C  
ATOM   2683  CG  ASP A 178     -26.553   8.704 -22.939  1.00 94.48           C  
ATOM   2684  OD1 ASP A 178     -26.998   7.539 -22.787  1.00 94.48           O  
ATOM   2685  OD2 ASP A 178     -27.076   9.711 -22.431  1.00 94.48           O1-
ATOM   2686  H   ASP A 178     -24.371   7.226 -22.157  1.00 94.48           H  
ATOM   2687  HA  ASP A 178     -25.312   7.029 -24.741  1.00 94.48           H  
ATOM   2688  HB2 ASP A 178     -24.584   9.540 -23.195  1.00 94.48           H  
ATOM   2689  HB3 ASP A 178     -25.568   9.508 -24.656  1.00 94.48           H  
ATOM   2690  N   GLU A 179     -22.245   8.199 -24.756  1.00 95.77           N  
ATOM   2691  CA  GLU A 179     -21.041   8.434 -25.559  1.00 95.77           C  
ATOM   2692  C   GLU A 179     -20.698   7.255 -26.481  1.00 95.77           C  
ATOM   2693  O   GLU A 179     -20.241   7.481 -27.599  1.00 95.77           O  
ATOM   2694  CB  GLU A 179     -19.881   8.716 -24.590  1.00 95.77           C  
ATOM   2695  CG  GLU A 179     -18.538   9.085 -25.257  1.00 95.77           C  
ATOM   2696  CD  GLU A 179     -17.442   9.402 -24.220  1.00 95.77           C  
ATOM   2697  OE1 GLU A 179     -16.293   9.713 -24.598  1.00 95.77           O  
ATOM   2698  OE2 GLU A 179     -17.748   9.392 -23.004  1.00 95.77           O1-
ATOM   2699  H   GLU A 179     -22.140   8.143 -23.753  1.00 95.77           H  
ATOM   2700  HA  GLU A 179     -21.196   9.309 -26.192  1.00 95.77           H  
ATOM   2701  HB2 GLU A 179     -19.731   7.837 -23.963  1.00 95.77           H  
ATOM   2702  HB3 GLU A 179     -20.181   9.543 -23.945  1.00 95.77           H  
ATOM   2703  HG2 GLU A 179     -18.695   9.957 -25.891  1.00 95.77           H  
ATOM   2704  HG3 GLU A 179     -18.207   8.258 -25.884  1.00 95.77           H  
ATOM   2705  N   PHE A 180     -20.929   6.013 -26.037  1.00 96.49           N  
ATOM   2706  CA  PHE A 180     -20.448   4.798 -26.706  1.00 96.49           C  
ATOM   2707  C   PHE A 180     -21.546   4.009 -27.415  1.00 96.49           C  
ATOM   2708  O   PHE A 180     -21.280   3.365 -28.432  1.00 96.49           O  
ATOM   2709  CB  PHE A 180     -19.706   3.919 -25.690  1.00 96.49           C  
ATOM   2710  CG  PHE A 180     -18.525   4.605 -25.022  1.00 96.49           C  
ATOM   2711  CD1 PHE A 180     -17.579   5.314 -25.789  1.00 96.49           C  
ATOM   2712  CD2 PHE A 180     -18.376   4.549 -23.625  1.00 96.49           C  
ATOM   2713  CE1 PHE A 180     -16.520   5.985 -25.155  1.00 96.49           C  
ATOM   2714  CE2 PHE A 180     -17.320   5.221 -22.989  1.00 96.49           C  
ATOM   2715  CZ  PHE A 180     -16.396   5.944 -23.758  1.00 96.49           C  
ATOM   2716  H   PHE A 180     -21.388   5.909 -25.144  1.00 96.49           H  
ATOM   2717  HA  PHE A 180     -19.729   5.072 -27.478  1.00 96.49           H  
ATOM   2718  HB2 PHE A 180     -19.341   3.028 -26.202  1.00 96.49           H  
ATOM   2719  HB3 PHE A 180     -20.413   3.595 -24.928  1.00 96.49           H  
ATOM   2720  HD1 PHE A 180     -17.667   5.367 -26.864  1.00 96.49           H  
ATOM   2721  HD2 PHE A 180     -19.063   3.971 -23.025  1.00 96.49           H  
ATOM   2722  HE1 PHE A 180     -15.808   6.550 -25.738  1.00 96.49           H  
ATOM   2723  HE2 PHE A 180     -17.205   5.167 -21.916  1.00 96.49           H  
ATOM   2724  HZ  PHE A 180     -15.581   6.465 -23.279  1.00 96.49           H  
ATOM   2725  N   ARG A 181     -22.790   4.086 -26.927  1.00 94.41           N  
ATOM   2726  CA  ARG A 181     -23.903   3.227 -27.362  1.00 94.41           C  
ATOM   2727  C   ARG A 181     -24.200   3.223 -28.863  1.00 94.41           C  
ATOM   2728  O   ARG A 181     -24.732   2.237 -29.368  1.00 94.41           O  
ATOM   2729  CB  ARG A 181     -25.159   3.586 -26.558  1.00 94.41           C  
ATOM   2730  CG  ARG A 181     -25.742   4.978 -26.817  1.00 94.41           C  
ATOM   2731  CD  ARG A 181     -26.993   5.120 -25.947  1.00 94.41           C  
ATOM   2732  NE  ARG A 181     -27.709   6.387 -26.177  1.00 94.41           N  
ATOM   2733  NH1 ARG A 181     -29.705   5.664 -25.314  1.00 94.41           N  
ATOM   2734  NH2 ARG A 181     -29.526   7.766 -25.970  1.00 94.41           N1+
ATOM   2735  CZ  ARG A 181     -28.965   6.604 -25.823  1.00 94.41           C  
ATOM   2736  H   ARG A 181     -22.915   4.621 -26.080  1.00 94.41           H  
ATOM   2737  HA  ARG A 181     -23.626   2.201 -27.119  1.00 94.41           H  
ATOM   2738  HB2 ARG A 181     -25.940   2.876 -26.828  1.00 94.41           H  
ATOM   2739  HB3 ARG A 181     -24.946   3.480 -25.493  1.00 94.41           H  
ATOM   2740  HG2 ARG A 181     -26.024   5.077 -27.866  1.00 94.41           H  
ATOM   2741  HG3 ARG A 181     -25.010   5.744 -26.560  1.00 94.41           H  
ATOM   2742  HD2 ARG A 181     -26.704   5.061 -24.897  1.00 94.41           H  
ATOM   2743  HD3 ARG A 181     -27.656   4.285 -26.172  1.00 94.41           H  
ATOM   2744  HE  ARG A 181     -27.181   7.169 -26.537  1.00 94.41           H  
ATOM   2745 HH11 ARG A 181     -30.676   5.812 -25.077  1.00 94.41           H  
ATOM   2746 HH12 ARG A 181     -29.365   4.715 -25.255  1.00 94.41           H  
ATOM   2747 HH21 ARG A 181     -30.470   7.844 -25.619  1.00 94.41           H  
ATOM   2748 HH22 ARG A 181     -28.973   8.583 -26.187  1.00 94.41           H  
ATOM   2749  N   GLY A 182     -23.868   4.311 -29.557  1.00 93.44           N  
ATOM   2750  CA  GLY A 182     -24.055   4.477 -31.001  1.00 93.44           C  
ATOM   2751  C   GLY A 182     -22.778   4.812 -31.772  1.00 93.44           C  
ATOM   2752  O   GLY A 182     -22.874   5.240 -32.919  1.00 93.44           O  
ATOM   2753  H   GLY A 182     -23.429   5.059 -29.039  1.00 93.44           H  
ATOM   2754  HA2 GLY A 182     -24.767   5.284 -31.173  1.00 93.44           H  
ATOM   2755  HA3 GLY A 182     -24.463   3.561 -31.430  1.00 93.44           H  
ATOM   2756  N   THR A 183     -21.602   4.682 -31.154  1.00 95.26           N  
ATOM   2757  CA  THR A 183     -20.321   5.118 -31.744  1.00 95.26           C  
ATOM   2758  C   THR A 183     -19.238   4.045 -31.692  1.00 95.26           C  
ATOM   2759  O   THR A 183     -18.338   4.062 -32.529  1.00 95.26           O  
ATOM   2760  CB  THR A 183     -19.789   6.375 -31.043  1.00 95.26           C  
ATOM   2761  CG2 THR A 183     -20.764   7.552 -31.087  1.00 95.26           C  
ATOM   2762  OG1 THR A 183     -19.535   6.043 -29.703  1.00 95.26           O  
ATOM   2763  H   THR A 183     -21.584   4.320 -30.211  1.00 95.26           H  
ATOM   2764  HA  THR A 183     -20.461   5.362 -32.797  1.00 95.26           H  
ATOM   2765  HB  THR A 183     -18.856   6.680 -31.517  1.00 95.26           H  
ATOM   2766 HG21 THR A 183     -21.053   7.748 -32.120  1.00 95.26           H  
ATOM   2767 HG22 THR A 183     -21.653   7.331 -30.497  1.00 95.26           H  
ATOM   2768 HG23 THR A 183     -20.278   8.436 -30.676  1.00 95.26           H  
ATOM   2769  HG1 THR A 183     -19.736   6.787 -29.130  1.00 95.26           H  
ATOM   2770  N   SER A 184     -19.324   3.091 -30.760  1.00 94.66           N  
ATOM   2771  CA  SER A 184     -18.339   2.025 -30.593  1.00 94.66           C  
ATOM   2772  C   SER A 184     -19.016   0.668 -30.439  1.00 94.66           C  
ATOM   2773  O   SER A 184     -20.002   0.525 -29.723  1.00 94.66           O  
ATOM   2774  CB  SER A 184     -17.457   2.309 -29.379  1.00 94.66           C  
ATOM   2775  OG  SER A 184     -16.465   1.304 -29.264  1.00 94.66           O  
ATOM   2776  H   SER A 184     -20.078   3.130 -30.090  1.00 94.66           H  
ATOM   2777  HA  SER A 184     -17.690   1.988 -31.467  1.00 94.66           H  
ATOM   2778  HB2 SER A 184     -18.076   2.324 -28.483  1.00 94.66           H  
ATOM   2779  HB3 SER A 184     -16.979   3.282 -29.497  1.00 94.66           H  
ATOM   2780  HG  SER A 184     -16.040   1.408 -28.410  1.00 94.66           H  
ATOM   2781  N   ALA A 185     -18.478  -0.329 -31.140  1.00 92.97           N  
ATOM   2782  CA  ALA A 185     -18.757  -1.743 -30.898  1.00 92.97           C  
ATOM   2783  C   ALA A 185     -17.532  -2.446 -30.274  1.00 92.97           C  
ATOM   2784  O   ALA A 185     -17.580  -3.623 -29.925  1.00 92.97           O  
ATOM   2785  CB  ALA A 185     -19.211  -2.366 -32.223  1.00 92.97           C  
ATOM   2786  H   ALA A 185     -17.705  -0.108 -31.750  1.00 92.97           H  
ATOM   2787  HA  ALA A 185     -19.571  -1.838 -30.179  1.00 92.97           H  
ATOM   2788  HB1 ALA A 185     -19.614  -3.361 -32.039  1.00 92.97           H  
ATOM   2789  HB2 ALA A 185     -18.366  -2.442 -32.907  1.00 92.97           H  
ATOM   2790  HB3 ALA A 185     -20.001  -1.760 -32.668  1.00 92.97           H  
ATOM   2791  N   HIS A 186     -16.410  -1.729 -30.130  1.00 94.40           N  
ATOM   2792  CA  HIS A 186     -15.137  -2.290 -29.688  1.00 94.40           C  
ATOM   2793  C   HIS A 186     -14.795  -3.584 -30.465  1.00 94.40           C  
ATOM   2794  O   HIS A 186     -14.937  -3.645 -31.685  1.00 94.40           O  
ATOM   2795  CB  HIS A 186     -15.197  -2.417 -28.153  1.00 94.40           C  
ATOM   2796  CG  HIS A 186     -13.849  -2.588 -27.510  1.00 94.40           C  
ATOM   2797  CD2 HIS A 186     -12.920  -1.600 -27.330  1.00 94.40           C  
ATOM   2798  ND1 HIS A 186     -13.311  -3.754 -27.004  1.00 94.40           N  
ATOM   2799  CE1 HIS A 186     -12.073  -3.474 -26.563  1.00 94.40           C  
ATOM   2800  NE2 HIS A 186     -11.790  -2.182 -26.757  1.00 94.40           N  
ATOM   2801  H   HIS A 186     -16.455  -0.731 -30.280  1.00 94.40           H  
ATOM   2802  HA  HIS A 186     -14.355  -1.568 -29.926  1.00 94.40           H  
ATOM   2803  HB2 HIS A 186     -15.852  -3.238 -27.864  1.00 94.40           H  
ATOM   2804  HB3 HIS A 186     -15.626  -1.497 -27.753  1.00 94.40           H  
ATOM   2805  HD2 HIS A 186     -13.029  -0.560 -27.602  1.00 94.40           H  
ATOM   2806  HD1 HIS A 186     -13.800  -4.617 -26.815  1.00 94.40           H  
ATOM   2807  HE1 HIS A 186     -11.412  -4.170 -26.068  1.00 94.40           H  
ATOM   2808  N   CYS A 187     -14.369  -4.634 -29.770  1.00 94.88           N  
ATOM   2809  CA  CYS A 187     -14.031  -5.932 -30.350  1.00 94.88           C  
ATOM   2810  C   CYS A 187     -15.236  -6.848 -30.625  1.00 94.88           C  
ATOM   2811  O   CYS A 187     -15.042  -8.003 -31.000  1.00 94.88           O  
ATOM   2812  CB  CYS A 187     -13.033  -6.620 -29.416  1.00 94.88           C  
ATOM   2813  SG  CYS A 187     -13.719  -7.122 -27.812  1.00 94.88           S  
ATOM   2814  H   CYS A 187     -14.223  -4.502 -28.780  1.00 94.88           H  
ATOM   2815  HA  CYS A 187     -13.536  -5.763 -31.306  1.00 94.88           H  
ATOM   2816  HB2 CYS A 187     -12.193  -5.947 -29.241  1.00 94.88           H  
ATOM   2817  HB3 CYS A 187     -12.643  -7.507 -29.914  1.00 94.88           H  
ATOM   2818  N   SER A 188     -16.477  -6.393 -30.423  1.00 96.64           N  
ATOM   2819  CA  SER A 188     -17.662  -7.264 -30.422  1.00 96.64           C  
ATOM   2820  C   SER A 188     -17.929  -7.978 -31.754  1.00 96.64           C  
ATOM   2821  O   SER A 188     -18.609  -9.006 -31.782  1.00 96.64           O  
ATOM   2822  CB  SER A 188     -18.873  -6.454 -29.996  1.00 96.64           C  
ATOM   2823  OG  SER A 188     -19.173  -5.585 -31.054  1.00 96.64           O  
ATOM   2824  H   SER A 188     -16.627  -5.413 -30.229  1.00 96.64           H  
ATOM   2825  HA  SER A 188     -17.509  -8.038 -29.668  1.00 96.64           H  
ATOM   2826  HB2 SER A 188     -18.622  -5.890 -29.098  1.00 96.64           H  
ATOM   2827  HB3 SER A 188     -19.719  -7.106 -29.778  1.00 96.64           H  
ATOM   2828  HG  SER A 188     -20.124  -5.526 -31.173  1.00 96.64           H  
ATOM   2829  N   GLU A 189     -17.330  -7.503 -32.853  1.00 95.32           N  
ATOM   2830  CA  GLU A 189     -17.327  -8.188 -34.151  1.00 95.32           C  
ATOM   2831  C   GLU A 189     -16.741  -9.616 -34.061  1.00 95.32           C  
ATOM   2832  O   GLU A 189     -17.105 -10.471 -34.865  1.00 95.32           O  
ATOM   2833  CB  GLU A 189     -16.595  -7.322 -35.200  1.00 95.32           C  
ATOM   2834  CG  GLU A 189     -16.935  -7.725 -36.653  1.00 95.32           C  
ATOM   2835  CD  GLU A 189     -16.289  -6.842 -37.745  1.00 95.32           C  
ATOM   2836  OE1 GLU A 189     -16.676  -6.976 -38.942  1.00 95.32           O  
ATOM   2837  OE2 GLU A 189     -15.389  -6.048 -37.436  1.00 95.32           O1-
ATOM   2838  H   GLU A 189     -16.805  -6.646 -32.759  1.00 95.32           H  
ATOM   2839  HA  GLU A 189     -18.363  -8.283 -34.475  1.00 95.32           H  
ATOM   2840  HB2 GLU A 189     -15.520  -7.395 -35.037  1.00 95.32           H  
ATOM   2841  HB3 GLU A 189     -16.896  -6.283 -35.063  1.00 95.32           H  
ATOM   2842  HG2 GLU A 189     -16.626  -8.758 -36.819  1.00 95.32           H  
ATOM   2843  HG3 GLU A 189     -18.018  -7.687 -36.774  1.00 95.32           H  
ATOM   2844  N   MET A 190     -15.915  -9.934 -33.051  1.00 95.56           N  
ATOM   2845  CA  MET A 190     -15.435 -11.303 -32.813  1.00 95.56           C  
ATOM   2846  C   MET A 190     -16.588 -12.293 -32.588  1.00 95.56           C  
ATOM   2847  O   MET A 190     -16.609 -13.351 -33.210  1.00 95.56           O  
ATOM   2848  CB  MET A 190     -14.483 -11.355 -31.608  1.00 95.56           C  
ATOM   2849  CG  MET A 190     -13.144 -10.658 -31.853  1.00 95.56           C  
ATOM   2850  SD  MET A 190     -12.012 -10.838 -30.451  1.00 95.56           S  
ATOM   2851  CE  MET A 190     -10.652  -9.778 -31.005  1.00 95.56           C  
ATOM   2852  H   MET A 190     -15.636  -9.206 -32.408  1.00 95.56           H  
ATOM   2853  HA  MET A 190     -14.888 -11.639 -33.694  1.00 95.56           H  
ATOM   2854  HB2 MET A 190     -14.275 -12.399 -31.376  1.00 95.56           H  
ATOM   2855  HB3 MET A 190     -14.969 -10.906 -30.741  1.00 95.56           H  
ATOM   2856  HG2 MET A 190     -13.315  -9.597 -32.036  1.00 95.56           H  
ATOM   2857  HG3 MET A 190     -12.672 -11.089 -32.737  1.00 95.56           H  
ATOM   2858  HE1 MET A 190     -11.005  -8.753 -31.119  1.00 95.56           H  
ATOM   2859  HE2 MET A 190     -10.271 -10.135 -31.961  1.00 95.56           H  
ATOM   2860  HE3 MET A 190      -9.849  -9.805 -30.268  1.00 95.56           H  
ATOM   2861  N   GLN A 191     -17.593 -11.961 -31.770  1.00 96.08           N  
ATOM   2862  CA  GLN A 191     -18.782 -12.813 -31.596  1.00 96.08           C  
ATOM   2863  C   GLN A 191     -19.518 -13.021 -32.928  1.00 96.08           C  
ATOM   2864  O   GLN A 191     -20.048 -14.097 -33.187  1.00 96.08           O  
ATOM   2865  CB  GLN A 191     -19.728 -12.133 -30.598  1.00 96.08           C  
ATOM   2866  CG  GLN A 191     -21.028 -12.897 -30.267  1.00 96.08           C  
ATOM   2867  CD  GLN A 191     -20.879 -13.936 -29.169  1.00 96.08           C  
ATOM   2868  NE2 GLN A 191     -21.943 -14.581 -28.759  1.00 96.08           N  
ATOM   2869  OE1 GLN A 191     -19.809 -14.205 -28.663  1.00 96.08           O  
ATOM   2870  H   GLN A 191     -17.589 -11.048 -31.337  1.00 96.08           H  
ATOM   2871  HA  GLN A 191     -18.488 -13.789 -31.207  1.00 96.08           H  
ATOM   2872  HB2 GLN A 191     -20.017 -11.178 -31.034  1.00 96.08           H  
ATOM   2873  HB3 GLN A 191     -19.185 -11.922 -29.675  1.00 96.08           H  
ATOM   2874  HG2 GLN A 191     -21.768 -12.174 -29.923  1.00 96.08           H  
ATOM   2875  HG3 GLN A 191     -21.446 -13.372 -31.155  1.00 96.08           H  
ATOM   2876 HE21 GLN A 191     -22.853 -14.387 -29.151  1.00 96.08           H  
ATOM   2877 HE22 GLN A 191     -21.774 -15.285 -28.054  1.00 96.08           H  
ATOM   2878  N   VAL A 192     -19.542 -11.991 -33.778  1.00 96.88           N  
ATOM   2879  CA  VAL A 192     -20.198 -12.031 -35.092  1.00 96.88           C  
ATOM   2880  C   VAL A 192     -19.461 -12.971 -36.044  1.00 96.88           C  
ATOM   2881  O   VAL A 192     -20.088 -13.696 -36.810  1.00 96.88           O  
ATOM   2882  CB  VAL A 192     -20.290 -10.618 -35.709  1.00 96.88           C  
ATOM   2883  CG1 VAL A 192     -21.158 -10.628 -36.971  1.00 96.88           C  
ATOM   2884  CG2 VAL A 192     -20.861  -9.605 -34.709  1.00 96.88           C  
ATOM   2885  H   VAL A 192     -19.058 -11.146 -33.509  1.00 96.88           H  
ATOM   2886  HA  VAL A 192     -21.207 -12.422 -34.962  1.00 96.88           H  
ATOM   2887  HB  VAL A 192     -19.299 -10.273 -36.005  1.00 96.88           H  
ATOM   2888 HG11 VAL A 192     -20.644 -11.183 -37.757  1.00 96.88           H  
ATOM   2889 HG12 VAL A 192     -21.330  -9.611 -37.320  1.00 96.88           H  
ATOM   2890 HG13 VAL A 192     -22.111 -11.119 -36.769  1.00 96.88           H  
ATOM   2891 HG21 VAL A 192     -20.153  -9.426 -33.899  1.00 96.88           H  
ATOM   2892 HG22 VAL A 192     -21.777 -10.000 -34.271  1.00 96.88           H  
ATOM   2893 HG23 VAL A 192     -21.063  -8.654 -35.201  1.00 96.88           H  
ATOM   2894  N   ASN A 193     -18.131 -12.959 -36.003  1.00 96.22           N  
ATOM   2895  CA  ASN A 193     -17.272 -13.739 -36.893  1.00 96.22           C  
ATOM   2896  C   ASN A 193     -17.066 -15.190 -36.433  1.00 96.22           C  
ATOM   2897  O   ASN A 193     -16.812 -16.056 -37.264  1.00 96.22           O  
ATOM   2898  CB  ASN A 193     -15.939 -12.992 -37.014  1.00 96.22           C  
ATOM   2899  CG  ASN A 193     -16.050 -11.693 -37.789  1.00 96.22           C  
ATOM   2900  ND2 ASN A 193     -15.091 -10.810 -37.637  1.00 96.22           N  
ATOM   2901  OD1 ASN A 193     -16.987 -11.441 -38.541  1.00 96.22           O  
ATOM   2902  H   ASN A 193     -17.689 -12.317 -35.361  1.00 96.22           H  
ATOM   2903  HA  ASN A 193     -17.729 -13.798 -37.881  1.00 96.22           H  
ATOM   2904  HB2 ASN A 193     -15.550 -12.782 -36.018  1.00 96.22           H  
ATOM   2905  HB3 ASN A 193     -15.212 -13.631 -37.515  1.00 96.22           H  
ATOM   2906 HD21 ASN A 193     -14.315 -11.017 -37.025  1.00 96.22           H  
ATOM   2907 HD22 ASN A 193     -15.164  -9.906 -38.079  1.00 96.22           H  
ATOM   2908  N   TYR A 194     -17.190 -15.457 -35.132  1.00 96.93           N  
ATOM   2909  CA  TYR A 194     -16.943 -16.765 -34.516  1.00 96.93           C  
ATOM   2910  C   TYR A 194     -18.156 -17.259 -33.728  1.00 96.93           C  
ATOM   2911  O   TYR A 194     -18.018 -17.828 -32.644  1.00 96.93           O  
ATOM   2912  CB  TYR A 194     -15.674 -16.713 -33.656  1.00 96.93           C  
ATOM   2913  CG  TYR A 194     -14.459 -16.233 -34.410  1.00 96.93           C  
ATOM   2914  CD1 TYR A 194     -13.783 -17.114 -35.273  1.00 96.93           C  
ATOM   2915  CD2 TYR A 194     -14.009 -14.908 -34.257  1.00 96.93           C  
ATOM   2916  CE1 TYR A 194     -12.684 -16.650 -36.013  1.00 96.93           C  
ATOM   2917  CE2 TYR A 194     -12.945 -14.428 -35.034  1.00 96.93           C  
ATOM   2918  OH  TYR A 194     -11.302 -14.831 -36.699  1.00 96.93           O  
ATOM   2919  CZ  TYR A 194     -12.306 -15.298 -35.933  1.00 96.93           C  
ATOM   2920  H   TYR A 194     -17.336 -14.677 -34.507  1.00 96.93           H  
ATOM   2921  HA  TYR A 194     -16.777 -17.498 -35.306  1.00 96.93           H  
ATOM   2922  HB2 TYR A 194     -15.849 -16.063 -32.798  1.00 96.93           H  
ATOM   2923  HB3 TYR A 194     -15.469 -17.714 -33.280  1.00 96.93           H  
ATOM   2924  HD1 TYR A 194     -14.098 -18.143 -35.353  1.00 96.93           H  
ATOM   2925  HD2 TYR A 194     -14.478 -14.251 -33.540  1.00 96.93           H  
ATOM   2926  HE1 TYR A 194     -12.111 -17.331 -36.624  1.00 96.93           H  
ATOM   2927  HE2 TYR A 194     -12.597 -13.411 -34.942  1.00 96.93           H  
ATOM   2928  HH  TYR A 194     -10.989 -15.429 -37.382  1.00 96.93           H  
ATOM   2929  N   SER A 195     -19.357 -17.036 -34.260  1.00 97.64           N  
ATOM   2930  CA  SER A 195     -20.606 -17.322 -33.555  1.00 97.64           C  
ATOM   2931  C   SER A 195     -20.789 -18.799 -33.201  1.00 97.64           C  
ATOM   2932  O   SER A 195     -21.574 -19.105 -32.312  1.00 97.64           O  
ATOM   2933  CB  SER A 195     -21.794 -16.831 -34.382  1.00 97.64           C  
ATOM   2934  OG  SER A 195     -21.902 -17.545 -35.600  1.00 97.64           O  
ATOM   2935  H   SER A 195     -19.418 -16.566 -35.153  1.00 97.64           H  
ATOM   2936  HA  SER A 195     -20.600 -16.767 -32.617  1.00 97.64           H  
ATOM   2937  HB2 SER A 195     -22.705 -16.974 -33.802  1.00 97.64           H  
ATOM   2938  HB3 SER A 195     -21.673 -15.768 -34.594  1.00 97.64           H  
ATOM   2939  HG  SER A 195     -22.326 -18.383 -35.402  1.00 97.64           H  
ATOM   2940  N   HIS A 196     -20.084 -19.724 -33.866  1.00 98.43           N  
ATOM   2941  CA  HIS A 196     -20.118 -21.162 -33.570  1.00 98.43           C  
ATOM   2942  C   HIS A 196     -19.428 -21.534 -32.251  1.00 98.43           C  
ATOM   2943  O   HIS A 196     -19.692 -22.620 -31.734  1.00 98.43           O  
ATOM   2944  CB  HIS A 196     -19.492 -21.942 -34.737  1.00 98.43           C  
ATOM   2945  CG  HIS A 196     -18.065 -21.549 -35.038  1.00 98.43           C  
ATOM   2946  CD2 HIS A 196     -16.934 -22.222 -34.671  1.00 98.43           C  
ATOM   2947  ND1 HIS A 196     -17.697 -20.385 -35.717  1.00 98.43           N  
ATOM   2948  CE1 HIS A 196     -16.356 -20.377 -35.733  1.00 98.43           C  
ATOM   2949  NE2 HIS A 196     -15.871 -21.464 -35.114  1.00 98.43           N  
ATOM   2950  H   HIS A 196     -19.440 -19.408 -34.576  1.00 98.43           H  
ATOM   2951  HA  HIS A 196     -21.159 -21.469 -33.471  1.00 98.43           H  
ATOM   2952  HB2 HIS A 196     -20.089 -21.772 -35.633  1.00 98.43           H  
ATOM   2953  HB3 HIS A 196     -19.525 -23.009 -34.515  1.00 98.43           H  
ATOM   2954  HD2 HIS A 196     -16.892 -23.149 -34.117  1.00 98.43           H  
ATOM   2955  HE1 HIS A 196     -15.754 -19.598 -36.177  1.00 98.43           H  
ATOM   2956  HE2 HIS A 196     -14.887 -21.636 -34.961  1.00 98.43           H  
ATOM   2957  N   ILE A 197     -18.571 -20.664 -31.708  1.00 98.26           N  
ATOM   2958  CA  ILE A 197     -17.922 -20.868 -30.408  1.00 98.26           C  
ATOM   2959  C   ILE A 197     -18.944 -20.693 -29.279  1.00 98.26           C  
ATOM   2960  O   ILE A 197     -19.891 -19.916 -29.399  1.00 98.26           O  
ATOM   2961  CB  ILE A 197     -16.685 -19.952 -30.254  1.00 98.26           C  
ATOM   2962  CG1 ILE A 197     -15.647 -20.343 -31.329  1.00 98.26           C  
ATOM   2963  CG2 ILE A 197     -16.065 -20.032 -28.846  1.00 98.26           C  
ATOM   2964  CD1 ILE A 197     -14.364 -19.515 -31.290  1.00 98.26           C  
ATOM   2965  H   ILE A 197     -18.454 -19.763 -32.148  1.00 98.26           H  
ATOM   2966  HA  ILE A 197     -17.573 -21.899 -30.375  1.00 98.26           H  
ATOM   2967  HB  ILE A 197     -16.994 -18.920 -30.420  1.00 98.26           H  
ATOM   2968 HG12 ILE A 197     -16.089 -20.198 -32.315  1.00 98.26           H  
ATOM   2969 HG13 ILE A 197     -15.387 -21.396 -31.226  1.00 98.26           H  
ATOM   2970 HG21 ILE A 197     -15.193 -19.382 -28.773  1.00 98.26           H  
ATOM   2971 HG22 ILE A 197     -16.781 -19.675 -28.105  1.00 98.26           H  
ATOM   2972 HG23 ILE A 197     -15.772 -21.057 -28.616  1.00 98.26           H  
ATOM   2973 HD11 ILE A 197     -13.712 -19.860 -30.487  1.00 98.26           H  
ATOM   2974 HD12 ILE A 197     -14.604 -18.462 -31.143  1.00 98.26           H  
ATOM   2975 HD13 ILE A 197     -13.856 -19.635 -32.246  1.00 98.26           H  
ATOM   2976  N   TYR A 198     -18.771 -21.435 -28.182  1.00 98.31           N  
ATOM   2977  CA  TYR A 198     -19.684 -21.371 -27.044  1.00 98.31           C  
ATOM   2978  C   TYR A 198     -19.774 -19.960 -26.452  1.00 98.31           C  
ATOM   2979  O   TYR A 198     -18.776 -19.237 -26.347  1.00 98.31           O  
ATOM   2980  CB  TYR A 198     -19.322 -22.404 -25.962  1.00 98.31           C  
ATOM   2981  CG  TYR A 198     -18.013 -22.163 -25.233  1.00 98.31           C  
ATOM   2982  CD1 TYR A 198     -16.808 -22.638 -25.775  1.00 98.31           C  
ATOM   2983  CD2 TYR A 198     -17.991 -21.486 -23.998  1.00 98.31           C  
ATOM   2984  CE1 TYR A 198     -15.581 -22.416 -25.132  1.00 98.31           C  
ATOM   2985  CE2 TYR A 198     -16.771 -21.298 -23.322  1.00 98.31           C  
ATOM   2986  OH  TYR A 198     -14.378 -21.546 -23.260  1.00 98.31           O  
ATOM   2987  CZ  TYR A 198     -15.563 -21.756 -23.891  1.00 98.31           C  
ATOM   2988  H   TYR A 198     -17.971 -22.049 -28.140  1.00 98.31           H  
ATOM   2989  HA  TYR A 198     -20.672 -21.621 -27.434  1.00 98.31           H  
ATOM   2990  HB2 TYR A 198     -20.117 -22.418 -25.216  1.00 98.31           H  
ATOM   2991  HB3 TYR A 198     -19.293 -23.397 -26.411  1.00 98.31           H  
ATOM   2992  HD1 TYR A 198     -16.818 -23.197 -26.699  1.00 98.31           H  
ATOM   2993  HD2 TYR A 198     -18.909 -21.119 -23.561  1.00 98.31           H  
ATOM   2994  HE1 TYR A 198     -14.658 -22.757 -25.577  1.00 98.31           H  
ATOM   2995  HE2 TYR A 198     -16.743 -20.790 -22.369  1.00 98.31           H  
ATOM   2996  HH  TYR A 198     -13.641 -21.949 -23.725  1.00 98.31           H  
ATOM   2997  N   LEU A 199     -20.976 -19.575 -26.016  1.00 98.24           N  
ATOM   2998  CA  LEU A 199     -21.150 -18.318 -25.295  1.00 98.24           C  
ATOM   2999  C   LEU A 199     -20.405 -18.388 -23.958  1.00 98.24           C  
ATOM   3000  O   LEU A 199     -20.621 -19.307 -23.169  1.00 98.24           O  
ATOM   3001  CB  LEU A 199     -22.636 -18.003 -25.087  1.00 98.24           C  
ATOM   3002  CG  LEU A 199     -22.871 -16.700 -24.300  1.00 98.24           C  
ATOM   3003  CD1 LEU A 199     -22.351 -15.460 -25.032  1.00 98.24           C  
ATOM   3004  CD2 LEU A 199     -24.364 -16.526 -24.067  1.00 98.24           C  
ATOM   3005  H   LEU A 199     -21.747 -20.224 -26.085  1.00 98.24           H  
ATOM   3006  HA  LEU A 199     -20.705 -17.530 -25.903  1.00 98.24           H  
ATOM   3007  HB2 LEU A 199     -23.131 -17.940 -26.056  1.00 98.24           H  
ATOM   3008  HB3 LEU A 199     -23.078 -18.820 -24.518  1.00 98.24           H  
ATOM   3009  HG  LEU A 199     -22.388 -16.762 -23.325  1.00 98.24           H  
ATOM   3010 HD11 LEU A 199     -21.274 -15.523 -25.189  1.00 98.24           H  
ATOM   3011 HD12 LEU A 199     -22.858 -15.344 -25.990  1.00 98.24           H  
ATOM   3012 HD13 LEU A 199     -22.535 -14.576 -24.423  1.00 98.24           H  
ATOM   3013 HD21 LEU A 199     -24.876 -16.425 -25.024  1.00 98.24           H  
ATOM   3014 HD22 LEU A 199     -24.756 -17.390 -23.530  1.00 98.24           H  
ATOM   3015 HD23 LEU A 199     -24.532 -15.635 -23.462  1.00 98.24           H  
ATOM   3016  N   GLY A 200     -19.569 -17.383 -23.709  1.00 96.61           N  
ATOM   3017  CA  GLY A 200     -18.727 -17.308 -22.520  1.00 96.61           C  
ATOM   3018  C   GLY A 200     -17.298 -17.795 -22.721  1.00 96.61           C  
ATOM   3019  O   GLY A 200     -16.557 -17.927 -21.752  1.00 96.61           O  
ATOM   3020  H   GLY A 200     -19.470 -16.652 -24.397  1.00 96.61           H  
ATOM   3021  HA2 GLY A 200     -19.172 -17.869 -21.697  1.00 96.61           H  
ATOM   3022  HA3 GLY A 200     -18.662 -16.256 -22.243  1.00 96.61           H  
ATOM   3023  N   SER A 201     -16.883 -18.036 -23.967  1.00 97.62           N  
ATOM   3024  CA  SER A 201     -15.498 -18.394 -24.254  1.00 97.62           C  
ATOM   3025  C   SER A 201     -14.508 -17.323 -23.816  1.00 97.62           C  
ATOM   3026  O   SER A 201     -14.689 -16.128 -24.067  1.00 97.62           O  
ATOM   3027  CB  SER A 201     -15.322 -18.752 -25.727  1.00 97.62           C  
ATOM   3028  OG  SER A 201     -13.973 -19.102 -25.972  1.00 97.62           O  
ATOM   3029  H   SER A 201     -17.547 -18.009 -24.728  1.00 97.62           H  
ATOM   3030  HA  SER A 201     -15.259 -19.276 -23.661  1.00 97.62           H  
ATOM   3031  HB2 SER A 201     -15.598 -17.901 -26.351  1.00 97.62           H  
ATOM   3032  HB3 SER A 201     -15.969 -19.597 -25.964  1.00 97.62           H  
ATOM   3033  HG  SER A 201     -13.951 -19.930 -26.459  1.00 97.62           H  
ATOM   3034  N   THR A 202     -13.406 -17.765 -23.208  1.00 96.49           N  
ATOM   3035  CA  THR A 202     -12.280 -16.896 -22.847  1.00 96.49           C  
ATOM   3036  C   THR A 202     -11.663 -16.222 -24.068  1.00 96.49           C  
ATOM   3037  O   THR A 202     -11.127 -15.121 -23.934  1.00 96.49           O  
ATOM   3038  CB  THR A 202     -11.190 -17.675 -22.102  1.00 96.49           C  
ATOM   3039  CG2 THR A 202     -11.677 -18.139 -20.735  1.00 96.49           C  
ATOM   3040  OG1 THR A 202     -10.815 -18.820 -22.828  1.00 96.49           O  
ATOM   3041  H   THR A 202     -13.301 -18.758 -23.052  1.00 96.49           H  
ATOM   3042  HA  THR A 202     -12.646 -16.110 -22.187  1.00 96.49           H  
ATOM   3043  HB  THR A 202     -10.321 -17.030 -21.963  1.00 96.49           H  
ATOM   3044 HG21 THR A 202     -12.067 -17.289 -20.175  1.00 96.49           H  
ATOM   3045 HG22 THR A 202     -12.458 -18.892 -20.840  1.00 96.49           H  
ATOM   3046 HG23 THR A 202     -10.834 -18.554 -20.184  1.00 96.49           H  
ATOM   3047  HG1 THR A 202     -10.067 -19.186 -22.352  1.00 96.49           H  
ATOM   3048  N   ARG A 203     -11.809 -16.830 -25.251  1.00 95.93           N  
ATOM   3049  CA  ARG A 203     -11.313 -16.335 -26.542  1.00 95.93           C  
ATOM   3050  C   ARG A 203     -11.961 -15.028 -26.985  1.00 95.93           C  
ATOM   3051  O   ARG A 203     -11.327 -14.209 -27.635  1.00 95.93           O  
ATOM   3052  CB  ARG A 203     -11.542 -17.429 -27.599  1.00 95.93           C  
ATOM   3053  CG  ARG A 203     -10.856 -18.780 -27.326  1.00 95.93           C  
ATOM   3054  CD  ARG A 203      -9.364 -18.659 -26.986  1.00 95.93           C  
ATOM   3055  NE  ARG A 203      -9.109 -18.600 -25.528  1.00 95.93           N  
ATOM   3056  NH1 ARG A 203      -7.897 -16.646 -25.409  1.00 95.93           N  
ATOM   3057  NH2 ARG A 203      -7.992 -17.887 -23.652  1.00 95.93           N1+
ATOM   3058  CZ  ARG A 203      -8.350 -17.730 -24.885  1.00 95.93           C  
ATOM   3059  H   ARG A 203     -12.284 -17.721 -25.248  1.00 95.93           H  
ATOM   3060  HA  ARG A 203     -10.248 -16.112 -26.477  1.00 95.93           H  
ATOM   3061  HB2 ARG A 203     -11.170 -17.057 -28.554  1.00 95.93           H  
ATOM   3062  HB3 ARG A 203     -12.612 -17.598 -27.722  1.00 95.93           H  
ATOM   3063  HG2 ARG A 203     -10.947 -19.378 -28.232  1.00 95.93           H  
ATOM   3064  HG3 ARG A 203     -11.367 -19.315 -26.527  1.00 95.93           H  
ATOM   3065  HD2 ARG A 203      -8.853 -19.544 -27.368  1.00 95.93           H  
ATOM   3066  HD3 ARG A 203      -8.953 -17.793 -27.503  1.00 95.93           H  
ATOM   3067  HE  ARG A 203      -9.490 -19.346 -24.964  1.00 95.93           H  
ATOM   3068 HH11 ARG A 203      -7.247 -16.027 -24.945  1.00 95.93           H  
ATOM   3069 HH12 ARG A 203      -8.112 -16.361 -26.353  1.00 95.93           H  
ATOM   3070 HH21 ARG A 203      -8.286 -18.681 -23.101  1.00 95.93           H  
ATOM   3071 HH22 ARG A 203      -7.310 -17.278 -23.222  1.00 95.93           H  
ATOM   3072  N   ASN A 204     -13.219 -14.804 -26.612  1.00 96.00           N  
ATOM   3073  CA  ASN A 204     -13.962 -13.604 -26.992  1.00 96.00           C  
ATOM   3074  C   ASN A 204     -14.701 -12.959 -25.809  1.00 96.00           C  
ATOM   3075  O   ASN A 204     -15.681 -12.247 -26.017  1.00 96.00           O  
ATOM   3076  CB  ASN A 204     -14.855 -13.926 -28.205  1.00 96.00           C  
ATOM   3077  CG  ASN A 204     -16.044 -14.823 -27.897  1.00 96.00           C  
ATOM   3078  ND2 ASN A 204     -16.842 -15.109 -28.896  1.00 96.00           N  
ATOM   3079  OD1 ASN A 204     -16.292 -15.251 -26.779  1.00 96.00           O  
ATOM   3080  H   ASN A 204     -13.695 -15.515 -26.075  1.00 96.00           H  
ATOM   3081  HA  ASN A 204     -13.249 -12.847 -27.320  1.00 96.00           H  
ATOM   3082  HB2 ASN A 204     -14.251 -14.401 -28.978  1.00 96.00           H  
ATOM   3083  HB3 ASN A 204     -15.240 -12.992 -28.615  1.00 96.00           H  
ATOM   3084 HD21 ASN A 204     -16.650 -14.776 -29.830  1.00 96.00           H  
ATOM   3085 HD22 ASN A 204     -17.708 -15.577 -28.670  1.00 96.00           H  
ATOM   3086  N   ARG A 205     -14.231 -13.178 -24.573  1.00 96.48           N  
ATOM   3087  CA  ARG A 205     -14.894 -12.737 -23.328  1.00 96.48           C  
ATOM   3088  C   ARG A 205     -15.212 -11.243 -23.267  1.00 96.48           C  
ATOM   3089  O   ARG A 205     -16.275 -10.872 -22.800  1.00 96.48           O  
ATOM   3090  CB  ARG A 205     -14.080 -13.197 -22.110  1.00 96.48           C  
ATOM   3091  CG  ARG A 205     -12.692 -12.546 -22.022  1.00 96.48           C  
ATOM   3092  CD  ARG A 205     -11.868 -13.173 -20.900  1.00 96.48           C  
ATOM   3093  NE  ARG A 205     -10.556 -12.518 -20.784  1.00 96.48           N  
ATOM   3094  NH1 ARG A 205      -9.304 -13.918 -22.136  1.00 96.48           N  
ATOM   3095  NH2 ARG A 205      -8.309 -12.318 -20.947  1.00 96.48           N1+
ATOM   3096  CZ  ARG A 205      -9.407 -12.931 -21.288  1.00 96.48           C  
ATOM   3097  H   ARG A 205     -13.468 -13.834 -24.491  1.00 96.48           H  
ATOM   3098  HA  ARG A 205     -15.864 -13.233 -23.269  1.00 96.48           H  
ATOM   3099  HB2 ARG A 205     -13.971 -14.281 -22.153  1.00 96.48           H  
ATOM   3100  HB3 ARG A 205     -14.640 -12.951 -21.208  1.00 96.48           H  
ATOM   3101  HG2 ARG A 205     -12.802 -11.482 -21.816  1.00 96.48           H  
ATOM   3102  HG3 ARG A 205     -12.155 -12.674 -22.961  1.00 96.48           H  
ATOM   3103  HD2 ARG A 205     -12.405 -13.047 -19.959  1.00 96.48           H  
ATOM   3104  HD3 ARG A 205     -11.748 -14.241 -21.078  1.00 96.48           H  
ATOM   3105  HE  ARG A 205     -10.518 -11.706 -20.185  1.00 96.48           H  
ATOM   3106 HH11 ARG A 205      -8.401 -14.164 -22.517  1.00 96.48           H  
ATOM   3107 HH12 ARG A 205     -10.132 -14.309 -22.560  1.00 96.48           H  
ATOM   3108 HH21 ARG A 205      -8.355 -11.558 -20.285  1.00 96.48           H  
ATOM   3109 HH22 ARG A 205      -7.412 -12.637 -21.281  1.00 96.48           H  
ATOM   3110  N   TYR A 206     -14.357 -10.387 -23.822  1.00 97.27           N  
ATOM   3111  CA  TYR A 206     -14.602  -8.939 -23.913  1.00 97.27           C  
ATOM   3112  C   TYR A 206     -15.620  -8.563 -25.003  1.00 97.27           C  
ATOM   3113  O   TYR A 206     -16.060  -7.420 -25.094  1.00 97.27           O  
ATOM   3114  CB  TYR A 206     -13.263  -8.249 -24.194  1.00 97.27           C  
ATOM   3115  CG  TYR A 206     -12.283  -8.341 -23.050  1.00 97.27           C  
ATOM   3116  CD1 TYR A 206     -12.364  -7.440 -21.971  1.00 97.27           C  
ATOM   3117  CD2 TYR A 206     -11.272  -9.321 -23.079  1.00 97.27           C  
ATOM   3118  CE1 TYR A 206     -11.453  -7.544 -20.902  1.00 97.27           C  
ATOM   3119  CE2 TYR A 206     -10.372  -9.424 -22.006  1.00 97.27           C  
ATOM   3120  OH  TYR A 206      -9.649  -8.785 -19.844  1.00 97.27           O  
ATOM   3121  CZ  TYR A 206     -10.480  -8.566 -20.895  1.00 97.27           C  
ATOM   3122  H   TYR A 206     -13.482 -10.751 -24.173  1.00 97.27           H  
ATOM   3123  HA  TYR A 206     -14.990  -8.577 -22.962  1.00 97.27           H  
ATOM   3124  HB2 TYR A 206     -13.427  -7.194 -24.411  1.00 97.27           H  
ATOM   3125  HB3 TYR A 206     -12.815  -8.684 -25.088  1.00 97.27           H  
ATOM   3126  HD1 TYR A 206     -13.122  -6.672 -21.943  1.00 97.27           H  
ATOM   3127  HD2 TYR A 206     -11.171  -9.978 -23.930  1.00 97.27           H  
ATOM   3128  HE1 TYR A 206     -11.496  -6.844 -20.081  1.00 97.27           H  
ATOM   3129  HE2 TYR A 206      -9.575 -10.154 -22.028  1.00 97.27           H  
ATOM   3130  HH  TYR A 206      -9.981  -8.421 -19.020  1.00 97.27           H  
ATOM   3131  N   CYS A 207     -15.963  -9.493 -25.882  1.00 97.68           N  
ATOM   3132  CA  CYS A 207     -16.568  -9.221 -27.179  1.00 97.68           C  
ATOM   3133  C   CYS A 207     -17.917  -9.936 -27.364  1.00 97.68           C  
ATOM   3134  O   CYS A 207     -18.561  -9.753 -28.393  1.00 97.68           O  
ATOM   3135  CB  CYS A 207     -15.551  -9.646 -28.244  1.00 97.68           C  
ATOM   3136  SG  CYS A 207     -13.818  -9.160 -27.951  1.00 97.68           S  
ATOM   3137  H   CYS A 207     -15.617 -10.431 -25.733  1.00 97.68           H  
ATOM   3138  HA  CYS A 207     -16.751  -8.151 -27.290  1.00 97.68           H  
ATOM   3139  HB2 CYS A 207     -15.567 -10.735 -28.299  1.00 97.68           H  
ATOM   3140  HB3 CYS A 207     -15.878  -9.278 -29.215  1.00 97.68           H  
ATOM   3141  N   ASN A 208     -18.330 -10.754 -26.389  1.00 97.44           N  
ATOM   3142  CA  ASN A 208     -19.482 -11.655 -26.467  1.00 97.44           C  
ATOM   3143  C   ASN A 208     -20.718 -11.174 -25.687  1.00 97.44           C  
ATOM   3144  O   ASN A 208     -21.598 -11.962 -25.351  1.00 97.44           O  
ATOM   3145  CB  ASN A 208     -19.025 -13.079 -26.107  1.00 97.44           C  
ATOM   3146  CG  ASN A 208     -18.553 -13.299 -24.689  1.00 97.44           C  
ATOM   3147  ND2 ASN A 208     -17.861 -14.391 -24.457  1.00 97.44           N  
ATOM   3148  OD1 ASN A 208     -18.809 -12.526 -23.783  1.00 97.44           O  
ATOM   3149  H   ASN A 208     -17.734 -10.856 -25.580  1.00 97.44           H  
ATOM   3150  HA  ASN A 208     -19.812 -11.687 -27.506  1.00 97.44           H  
ATOM   3151  HB2 ASN A 208     -18.221 -13.364 -26.786  1.00 97.44           H  
ATOM   3152  HB3 ASN A 208     -19.859 -13.764 -26.256  1.00 97.44           H  
ATOM   3153 HD21 ASN A 208     -17.501 -14.511 -23.520  1.00 97.44           H  
ATOM   3154 HD22 ASN A 208     -17.445 -14.877 -25.239  1.00 97.44           H  
ATOM   3155  N   TRP A 209     -20.799  -9.875 -25.403  1.00 97.99           N  
ATOM   3156  CA  TRP A 209     -21.813  -9.275 -24.535  1.00 97.99           C  
ATOM   3157  C   TRP A 209     -23.191  -9.061 -25.185  1.00 97.99           C  
ATOM   3158  O   TRP A 209     -24.137  -8.667 -24.506  1.00 97.99           O  
ATOM   3159  CB  TRP A 209     -21.246  -7.967 -23.982  1.00 97.99           C  
ATOM   3160  CG  TRP A 209     -20.614  -7.050 -24.976  1.00 97.99           C  
ATOM   3161  CD1 TRP A 209     -19.290  -6.861 -25.156  1.00 97.99           C  
ATOM   3162  CD2 TRP A 209     -21.279  -6.196 -25.943  1.00 97.99           C  
ATOM   3163  CE2 TRP A 209     -20.287  -5.550 -26.734  1.00 97.99           C  
ATOM   3164  CE3 TRP A 209     -22.627  -5.923 -26.241  1.00 97.99           C  
ATOM   3165  NE1 TRP A 209     -19.089  -5.982 -26.201  1.00 97.99           N  
ATOM   3166  CH2 TRP A 209     -21.971  -4.449 -28.072  1.00 97.99           C  
ATOM   3167  CZ2 TRP A 209     -20.621  -4.695 -27.792  1.00 97.99           C  
ATOM   3168  CZ3 TRP A 209     -22.964  -5.068 -27.297  1.00 97.99           C  
ATOM   3169  H   TRP A 209     -20.057  -9.273 -25.730  1.00 97.99           H  
ATOM   3170  HA  TRP A 209     -21.976  -9.945 -23.690  1.00 97.99           H  
ATOM   3171  HB2 TRP A 209     -20.509  -8.210 -23.216  1.00 97.99           H  
ATOM   3172  HB3 TRP A 209     -22.068  -7.420 -23.522  1.00 97.99           H  
ATOM   3173  HD1 TRP A 209     -18.519  -7.336 -24.568  1.00 97.99           H  
ATOM   3174  HE3 TRP A 209     -23.408  -6.380 -25.651  1.00 97.99           H  
ATOM   3175  HE1 TRP A 209     -18.171  -5.698 -26.514  1.00 97.99           H  
ATOM   3176  HH2 TRP A 209     -22.234  -3.786 -28.883  1.00 97.99           H  
ATOM   3177  HZ2 TRP A 209     -19.851  -4.214 -28.376  1.00 97.99           H  
ATOM   3178  HZ3 TRP A 209     -24.009  -4.901 -27.515  1.00 97.99           H  
ATOM   3179  N   GLN A 210     -23.361  -9.325 -26.484  1.00 97.83           N  
ATOM   3180  CA  GLN A 210     -24.600  -9.023 -27.221  1.00 97.83           C  
ATOM   3181  C   GLN A 210     -25.825  -9.796 -26.711  1.00 97.83           C  
ATOM   3182  O   GLN A 210     -26.956  -9.381 -26.952  1.00 97.83           O  
ATOM   3183  CB  GLN A 210     -24.442  -9.303 -28.724  1.00 97.83           C  
ATOM   3184  CG  GLN A 210     -23.337  -8.492 -29.419  1.00 97.83           C  
ATOM   3185  CD  GLN A 210     -21.980  -9.187 -29.421  1.00 97.83           C  
ATOM   3186  NE2 GLN A 210     -21.169  -8.941 -30.420  1.00 97.83           N  
ATOM   3187  OE1 GLN A 210     -21.645  -9.981 -28.557  1.00 97.83           O  
ATOM   3188  H   GLN A 210     -22.562  -9.658 -27.002  1.00 97.83           H  
ATOM   3189  HA  GLN A 210     -24.822  -7.963 -27.094  1.00 97.83           H  
ATOM   3190  HB2 GLN A 210     -25.385  -9.042 -29.205  1.00 97.83           H  
ATOM   3191  HB3 GLN A 210     -24.279 -10.368 -28.891  1.00 97.83           H  
ATOM   3192  HG2 GLN A 210     -23.239  -7.510 -28.955  1.00 97.83           H  
ATOM   3193  HG3 GLN A 210     -23.635  -8.336 -30.456  1.00 97.83           H  
ATOM   3194 HE21 GLN A 210     -21.407  -8.286 -31.151  1.00 97.83           H  
ATOM   3195 HE22 GLN A 210     -20.244  -9.343 -30.368  1.00 97.83           H  
ATOM   3196  N   PHE A 211     -25.642 -10.913 -26.002  1.00 98.39           N  
ATOM   3197  CA  PHE A 211     -26.771 -11.585 -25.354  1.00 98.39           C  
ATOM   3198  C   PHE A 211     -27.383 -10.720 -24.243  1.00 98.39           C  
ATOM   3199  O   PHE A 211     -28.597 -10.740 -24.064  1.00 98.39           O  
ATOM   3200  CB  PHE A 211     -26.358 -12.971 -24.845  1.00 98.39           C  
ATOM   3201  CG  PHE A 211     -25.643 -12.951 -23.512  1.00 98.39           C  
ATOM   3202  CD1 PHE A 211     -24.273 -12.649 -23.447  1.00 98.39           C  
ATOM   3203  CD2 PHE A 211     -26.362 -13.197 -22.328  1.00 98.39           C  
ATOM   3204  CE1 PHE A 211     -23.615 -12.614 -22.207  1.00 98.39           C  
ATOM   3205  CE2 PHE A 211     -25.710 -13.148 -21.084  1.00 98.39           C  
ATOM   3206  CZ  PHE A 211     -24.334 -12.864 -21.025  1.00 98.39           C  
ATOM   3207  H   PHE A 211     -24.701 -11.224 -25.806  1.00 98.39           H  
ATOM   3208  HA  PHE A 211     -27.561 -11.732 -26.091  1.00 98.39           H  
ATOM   3209  HB2 PHE A 211     -27.261 -13.573 -24.745  1.00 98.39           H  
ATOM   3210  HB3 PHE A 211     -25.725 -13.464 -25.583  1.00 98.39           H  
ATOM   3211  HD1 PHE A 211     -23.720 -12.460 -24.354  1.00 98.39           H  
ATOM   3212  HD2 PHE A 211     -27.418 -13.415 -22.378  1.00 98.39           H  
ATOM   3213  HE1 PHE A 211     -22.560 -12.389 -22.164  1.00 98.39           H  
ATOM   3214  HE2 PHE A 211     -26.264 -13.318 -20.174  1.00 98.39           H  
ATOM   3215  HZ  PHE A 211     -23.834 -12.818 -20.069  1.00 98.39           H  
ATOM   3216  N   MET A 212     -26.580  -9.909 -23.544  1.00 98.62           N  
ATOM   3217  CA  MET A 212     -27.081  -8.988 -22.519  1.00 98.62           C  
ATOM   3218  C   MET A 212     -27.867  -7.827 -23.133  1.00 98.62           C  
ATOM   3219  O   MET A 212     -28.855  -7.400 -22.546  1.00 98.62           O  
ATOM   3220  CB  MET A 212     -25.942  -8.467 -21.630  1.00 98.62           C  
ATOM   3221  CG  MET A 212     -25.324  -9.594 -20.798  1.00 98.62           C  
ATOM   3222  SD  MET A 212     -23.923  -9.100 -19.765  1.00 98.62           S  
ATOM   3223  CE  MET A 212     -22.640  -9.172 -21.032  1.00 98.62           C  
ATOM   3224  H   MET A 212     -25.595  -9.874 -23.764  1.00 98.62           H  
ATOM   3225  HA  MET A 212     -27.776  -9.537 -21.883  1.00 98.62           H  
ATOM   3226  HB2 MET A 212     -26.339  -7.717 -20.944  1.00 98.62           H  
ATOM   3227  HB3 MET A 212     -25.177  -7.997 -22.246  1.00 98.62           H  
ATOM   3228  HG2 MET A 212     -26.094 -10.018 -20.154  1.00 98.62           H  
ATOM   3229  HG3 MET A 212     -24.987 -10.378 -21.476  1.00 98.62           H  
ATOM   3230  HE1 MET A 212     -22.932  -8.532 -21.866  1.00 98.62           H  
ATOM   3231  HE2 MET A 212     -22.520 -10.198 -21.380  1.00 98.62           H  
ATOM   3232  HE3 MET A 212     -21.692  -8.825 -20.622  1.00 98.62           H  
ATOM   3233  N   GLU A 213     -27.515  -7.380 -24.346  1.00 98.01           N  
ATOM   3234  CA  GLU A 213     -28.341  -6.434 -25.113  1.00 98.01           C  
ATOM   3235  C   GLU A 213     -29.727  -7.001 -25.410  1.00 98.01           C  
ATOM   3236  O   GLU A 213     -30.738  -6.347 -25.169  1.00 98.01           O  
ATOM   3237  CB  GLU A 213     -27.689  -6.091 -26.459  1.00 98.01           C  
ATOM   3238  CG  GLU A 213     -26.480  -5.175 -26.331  1.00 98.01           C  
ATOM   3239  CD  GLU A 213     -26.888  -3.833 -25.735  1.00 98.01           C  
ATOM   3240  OE1 GLU A 213     -26.341  -3.434 -24.693  1.00 98.01           O  
ATOM   3241  OE2 GLU A 213     -27.848  -3.219 -26.230  1.00 98.01           O1-
ATOM   3242  H   GLU A 213     -26.682  -7.760 -24.773  1.00 98.01           H  
ATOM   3243  HA  GLU A 213     -28.494  -5.522 -24.535  1.00 98.01           H  
ATOM   3244  HB2 GLU A 213     -28.424  -5.604 -27.098  1.00 98.01           H  
ATOM   3245  HB3 GLU A 213     -27.379  -7.001 -26.973  1.00 98.01           H  
ATOM   3246  HG2 GLU A 213     -25.715  -5.658 -25.722  1.00 98.01           H  
ATOM   3247  HG3 GLU A 213     -26.097  -5.024 -27.339  1.00 98.01           H  
ATOM   3248  N   TYR A 214     -29.782  -8.242 -25.887  1.00 98.46           N  
ATOM   3249  CA  TYR A 214     -31.052  -8.902 -26.153  1.00 98.46           C  
ATOM   3250  C   TYR A 214     -31.881  -9.087 -24.877  1.00 98.46           C  
ATOM   3251  O   TYR A 214     -33.070  -8.767 -24.861  1.00 98.46           O  
ATOM   3252  CB  TYR A 214     -30.766 -10.229 -26.840  1.00 98.46           C  
ATOM   3253  CG  TYR A 214     -31.983 -11.112 -26.970  1.00 98.46           C  
ATOM   3254  CD1 TYR A 214     -32.255 -12.049 -25.958  1.00 98.46           C  
ATOM   3255  CD2 TYR A 214     -32.859 -10.975 -28.062  1.00 98.46           C  
ATOM   3256  CE1 TYR A 214     -33.395 -12.858 -26.056  1.00 98.46           C  
ATOM   3257  CE2 TYR A 214     -33.975 -11.815 -28.190  1.00 98.46           C  
ATOM   3258  OH  TYR A 214     -35.303 -13.562 -27.241  1.00 98.46           O  
ATOM   3259  CZ  TYR A 214     -34.233 -12.753 -27.175  1.00 98.46           C  
ATOM   3260  H   TYR A 214     -28.921  -8.729 -26.088  1.00 98.46           H  
ATOM   3261  HA  TYR A 214     -31.640  -8.284 -26.832  1.00 98.46           H  
ATOM   3262  HB2 TYR A 214     -30.000 -10.772 -26.286  1.00 98.46           H  
ATOM   3263  HB3 TYR A 214     -30.368 -10.007 -27.831  1.00 98.46           H  
ATOM   3264  HD1 TYR A 214     -31.591 -12.148 -25.113  1.00 98.46           H  
ATOM   3265  HD2 TYR A 214     -32.707 -10.208 -28.806  1.00 98.46           H  
ATOM   3266  HE1 TYR A 214     -33.609 -13.598 -25.298  1.00 98.46           H  
ATOM   3267  HE2 TYR A 214     -34.639 -11.732 -29.038  1.00 98.46           H  
ATOM   3268  HH  TYR A 214     -35.633 -13.617 -28.141  1.00 98.46           H  
ATOM   3269  N   LEU A 215     -31.258  -9.551 -23.790  1.00 98.71           N  
ATOM   3270  CA  LEU A 215     -31.934  -9.722 -22.505  1.00 98.71           C  
ATOM   3271  C   LEU A 215     -32.442  -8.387 -21.949  1.00 98.71           C  
ATOM   3272  O   LEU A 215     -33.581  -8.331 -21.497  1.00 98.71           O  
ATOM   3273  CB  LEU A 215     -30.976 -10.383 -21.508  1.00 98.71           C  
ATOM   3274  CG  LEU A 215     -30.637 -11.857 -21.780  1.00 98.71           C  
ATOM   3275  CD1 LEU A 215     -29.549 -12.299 -20.805  1.00 98.71           C  
ATOM   3276  CD2 LEU A 215     -31.843 -12.781 -21.622  1.00 98.71           C  
ATOM   3277  H   LEU A 215     -30.282  -9.797 -23.866  1.00 98.71           H  
ATOM   3278  HA  LEU A 215     -32.808 -10.356 -22.653  1.00 98.71           H  
ATOM   3279  HB2 LEU A 215     -30.052  -9.806 -21.533  1.00 98.71           H  
ATOM   3280  HB3 LEU A 215     -31.398 -10.303 -20.506  1.00 98.71           H  
ATOM   3281  HG  LEU A 215     -30.265 -11.980 -22.798  1.00 98.71           H  
ATOM   3282 HD11 LEU A 215     -29.902 -12.218 -19.777  1.00 98.71           H  
ATOM   3283 HD12 LEU A 215     -29.271 -13.332 -21.018  1.00 98.71           H  
ATOM   3284 HD13 LEU A 215     -28.666 -11.672 -20.929  1.00 98.71           H  
ATOM   3285 HD21 LEU A 215     -32.579 -12.552 -22.393  1.00 98.71           H  
ATOM   3286 HD22 LEU A 215     -32.284 -12.646 -20.635  1.00 98.71           H  
ATOM   3287 HD23 LEU A 215     -31.530 -13.817 -21.745  1.00 98.71           H  
ATOM   3288  N   LYS A 216     -31.653  -7.309 -22.041  1.00 98.16           N  
ATOM   3289  CA  LYS A 216     -32.075  -5.946 -21.685  1.00 98.16           C  
ATOM   3290  C   LYS A 216     -33.297  -5.519 -22.493  1.00 98.16           C  
ATOM   3291  O   LYS A 216     -34.278  -5.063 -21.915  1.00 98.16           O  
ATOM   3292  CB  LYS A 216     -30.903  -4.981 -21.920  1.00 98.16           C  
ATOM   3293  CG  LYS A 216     -31.249  -3.495 -21.698  1.00 98.16           C  
ATOM   3294  CD  LYS A 216     -30.212  -2.539 -22.309  1.00 98.16           C  
ATOM   3295  CE  LYS A 216     -30.211  -2.556 -23.836  1.00 98.16           C  
ATOM   3296  NZ  LYS A 216     -29.118  -1.749 -24.416  1.00 98.16           N1+
ATOM   3297  H   LYS A 216     -30.717  -7.434 -22.399  1.00 98.16           H  
ATOM   3298  HA  LYS A 216     -32.358  -5.920 -20.633  1.00 98.16           H  
ATOM   3299  HB2 LYS A 216     -30.543  -5.117 -22.940  1.00 98.16           H  
ATOM   3300  HB3 LYS A 216     -30.098  -5.263 -21.240  1.00 98.16           H  
ATOM   3301  HG2 LYS A 216     -32.212  -3.247 -22.143  1.00 98.16           H  
ATOM   3302  HG3 LYS A 216     -31.320  -3.312 -20.626  1.00 98.16           H  
ATOM   3303  HD2 LYS A 216     -29.214  -2.761 -21.929  1.00 98.16           H  
ATOM   3304  HD3 LYS A 216     -30.482  -1.525 -22.015  1.00 98.16           H  
ATOM   3305  HE2 LYS A 216     -31.162  -2.152 -24.182  1.00 98.16           H  
ATOM   3306  HE3 LYS A 216     -30.146  -3.576 -24.214  1.00 98.16           H  
ATOM   3307  HZ1 LYS A 216     -29.471  -1.253 -25.220  1.00 98.16           H  
ATOM   3308  HZ2 LYS A 216     -28.427  -2.353 -24.837  1.00 98.16           H  
ATOM   3309  HZ3 LYS A 216     -28.649  -1.147 -23.754  1.00 98.16           H  
ATOM   3310  N   ASN A 217     -33.258  -5.683 -23.811  1.00 97.93           N  
ATOM   3311  CA  ASN A 217     -34.334  -5.224 -24.688  1.00 97.93           C  
ATOM   3312  C   ASN A 217     -35.618  -6.036 -24.500  1.00 97.93           C  
ATOM   3313  O   ASN A 217     -36.715  -5.503 -24.643  1.00 97.93           O  
ATOM   3314  CB  ASN A 217     -33.825  -5.246 -26.138  1.00 97.93           C  
ATOM   3315  CG  ASN A 217     -32.741  -4.206 -26.358  1.00 97.93           C  
ATOM   3316  ND2 ASN A 217     -32.066  -4.224 -27.478  1.00 97.93           N  
ATOM   3317  OD1 ASN A 217     -32.455  -3.378 -25.513  1.00 97.93           O  
ATOM   3318  H   ASN A 217     -32.400  -6.018 -24.229  1.00 97.93           H  
ATOM   3319  HA  ASN A 217     -34.588  -4.195 -24.432  1.00 97.93           H  
ATOM   3320  HB2 ASN A 217     -34.649  -5.010 -26.811  1.00 97.93           H  
ATOM   3321  HB3 ASN A 217     -33.437  -6.235 -26.384  1.00 97.93           H  
ATOM   3322 HD21 ASN A 217     -32.170  -4.987 -28.132  1.00 97.93           H  
ATOM   3323 HD22 ASN A 217     -31.345  -3.519 -27.531  1.00 97.93           H  
ATOM   3324  N   ARG A 218     -35.495  -7.319 -24.139  1.00 97.25           N  
ATOM   3325  CA  ARG A 218     -36.639  -8.215 -23.952  1.00 97.25           C  
ATOM   3326  C   ARG A 218     -37.202  -8.226 -22.529  1.00 97.25           C  
ATOM   3327  O   ARG A 218     -38.409  -8.374 -22.364  1.00 97.25           O  
ATOM   3328  CB  ARG A 218     -36.228  -9.610 -24.436  1.00 97.25           C  
ATOM   3329  CG  ARG A 218     -37.426 -10.563 -24.460  1.00 97.25           C  
ATOM   3330  CD  ARG A 218     -37.063 -11.850 -25.199  1.00 97.25           C  
ATOM   3331  NE  ARG A 218     -38.179 -12.814 -25.161  1.00 97.25           N  
ATOM   3332  NH1 ARG A 218     -38.119 -13.478 -27.357  1.00 97.25           N  
ATOM   3333  NH2 ARG A 218     -39.623 -14.362 -26.007  1.00 97.25           N1+
ATOM   3334  CZ  ARG A 218     -38.628 -13.542 -26.169  1.00 97.25           C  
ATOM   3335  H   ARG A 218     -34.563  -7.708 -24.114  1.00 97.25           H  
ATOM   3336  HA  ARG A 218     -37.454  -7.862 -24.584  1.00 97.25           H  
ATOM   3337  HB2 ARG A 218     -35.451 -10.015 -23.788  1.00 97.25           H  
ATOM   3338  HB3 ARG A 218     -35.825  -9.523 -25.444  1.00 97.25           H  
ATOM   3339  HG2 ARG A 218     -38.261 -10.087 -24.975  1.00 97.25           H  
ATOM   3340  HG3 ARG A 218     -37.728 -10.799 -23.440  1.00 97.25           H  
ATOM   3341  HD2 ARG A 218     -36.183 -12.296 -24.735  1.00 97.25           H  
ATOM   3342  HD3 ARG A 218     -36.806 -11.586 -26.226  1.00 97.25           H  
ATOM   3343  HE  ARG A 218     -38.640 -12.917 -24.268  1.00 97.25           H  
ATOM   3344 HH11 ARG A 218     -37.250 -12.981 -27.494  1.00 97.25           H  
ATOM   3345 HH12 ARG A 218     -38.416 -14.028 -28.150  1.00 97.25           H  
ATOM   3346 HH21 ARG A 218     -39.918 -14.910 -26.803  1.00 97.25           H  
ATOM   3347 HH22 ARG A 218     -40.032 -14.491 -25.093  1.00 97.25           H  
ATOM   3348  N   PHE A 219     -36.351  -8.109 -21.512  1.00 97.35           N  
ATOM   3349  CA  PHE A 219     -36.709  -8.328 -20.103  1.00 97.35           C  
ATOM   3350  C   PHE A 219     -36.331  -7.164 -19.173  1.00 97.35           C  
ATOM   3351  O   PHE A 219     -36.646  -7.217 -17.985  1.00 97.35           O  
ATOM   3352  CB  PHE A 219     -36.075  -9.639 -19.613  1.00 97.35           C  
ATOM   3353  CG  PHE A 219     -36.379 -10.860 -20.460  1.00 97.35           C  
ATOM   3354  CD1 PHE A 219     -37.675 -11.411 -20.477  1.00 97.35           C  
ATOM   3355  CD2 PHE A 219     -35.361 -11.458 -21.225  1.00 97.35           C  
ATOM   3356  CE1 PHE A 219     -37.944 -12.564 -21.238  1.00 97.35           C  
ATOM   3357  CE2 PHE A 219     -35.632 -12.602 -21.994  1.00 97.35           C  
ATOM   3358  CZ  PHE A 219     -36.920 -13.163 -21.995  1.00 97.35           C  
ATOM   3359  H   PHE A 219     -35.369  -8.023 -21.731  1.00 97.35           H  
ATOM   3360  HA  PHE A 219     -37.791  -8.431 -20.022  1.00 97.35           H  
ATOM   3361  HB2 PHE A 219     -36.422  -9.836 -18.600  1.00 97.35           H  
ATOM   3362  HB3 PHE A 219     -34.995  -9.503 -19.558  1.00 97.35           H  
ATOM   3363  HD1 PHE A 219     -38.460 -10.950 -19.897  1.00 97.35           H  
ATOM   3364  HD2 PHE A 219     -34.367 -11.035 -21.210  1.00 97.35           H  
ATOM   3365  HE1 PHE A 219     -38.935 -12.993 -21.225  1.00 97.35           H  
ATOM   3366  HE2 PHE A 219     -34.845 -13.060 -22.575  1.00 97.35           H  
ATOM   3367  HZ  PHE A 219     -37.110 -14.064 -22.557  1.00 97.35           H  
ATOM   3368  N   GLY A 220     -35.692  -6.117 -19.696  1.00 97.42           N  
ATOM   3369  CA  GLY A 220     -35.226  -4.959 -18.936  1.00 97.42           C  
ATOM   3370  C   GLY A 220     -33.847  -5.150 -18.297  1.00 97.42           C  
ATOM   3371  O   GLY A 220     -33.329  -6.261 -18.182  1.00 97.42           O  
ATOM   3372  H   GLY A 220     -35.448  -6.138 -20.676  1.00 97.42           H  
ATOM   3373  HA2 GLY A 220     -35.178  -4.102 -19.609  1.00 97.42           H  
ATOM   3374  HA3 GLY A 220     -35.941  -4.727 -18.146  1.00 97.42           H  
ATOM   3375  N   TYR A 221     -33.257  -4.040 -17.842  1.00 97.57           N  
ATOM   3376  CA  TYR A 221     -31.951  -4.018 -17.167  1.00 97.57           C  
ATOM   3377  C   TYR A 221     -31.891  -4.933 -15.936  1.00 97.57           C  
ATOM   3378  O   TYR A 221     -30.851  -5.533 -15.662  1.00 97.57           O  
ATOM   3379  CB  TYR A 221     -31.630  -2.577 -16.745  1.00 97.57           C  
ATOM   3380  CG  TYR A 221     -31.275  -1.664 -17.899  1.00 97.57           C  
ATOM   3381  CD1 TYR A 221     -29.990  -1.752 -18.457  1.00 97.57           C  
ATOM   3382  CD2 TYR A 221     -32.191  -0.716 -18.394  1.00 97.57           C  
ATOM   3383  CE1 TYR A 221     -29.601  -0.899 -19.502  1.00 97.57           C  
ATOM   3384  CE2 TYR A 221     -31.812   0.140 -19.448  1.00 97.57           C  
ATOM   3385  OH  TYR A 221     -30.135   0.874 -21.011  1.00 97.57           O  
ATOM   3386  CZ  TYR A 221     -30.513   0.056 -19.994  1.00 97.57           C  
ATOM   3387  H   TYR A 221     -33.713  -3.152 -17.997  1.00 97.57           H  
ATOM   3388  HA  TYR A 221     -31.184  -4.362 -17.860  1.00 97.57           H  
ATOM   3389  HB2 TYR A 221     -32.466  -2.157 -16.188  1.00 97.57           H  
ATOM   3390  HB3 TYR A 221     -30.774  -2.598 -16.070  1.00 97.57           H  
ATOM   3391  HD1 TYR A 221     -29.280  -2.447 -18.033  1.00 97.57           H  
ATOM   3392  HD2 TYR A 221     -33.167  -0.616 -17.943  1.00 97.57           H  
ATOM   3393  HE1 TYR A 221     -28.602  -0.965 -19.908  1.00 97.57           H  
ATOM   3394  HE2 TYR A 221     -32.497   0.885 -19.825  1.00 97.57           H  
ATOM   3395  HH  TYR A 221     -29.224   0.715 -21.267  1.00 97.57           H  
ATOM   3396  N   SER A 222     -33.015  -5.102 -15.230  1.00 97.23           N  
ATOM   3397  CA  SER A 222     -33.097  -5.943 -14.034  1.00 97.23           C  
ATOM   3398  C   SER A 222     -32.676  -7.387 -14.290  1.00 97.23           C  
ATOM   3399  O   SER A 222     -32.075  -7.985 -13.408  1.00 97.23           O  
ATOM   3400  CB  SER A 222     -34.511  -5.912 -13.447  1.00 97.23           C  
ATOM   3401  OG  SER A 222     -35.468  -6.331 -14.404  1.00 97.23           O  
ATOM   3402  H   SER A 222     -33.856  -4.629 -15.529  1.00 97.23           H  
ATOM   3403  HA  SER A 222     -32.423  -5.533 -13.283  1.00 97.23           H  
ATOM   3404  HB2 SER A 222     -34.742  -4.893 -13.141  1.00 97.23           H  
ATOM   3405  HB3 SER A 222     -34.559  -6.557 -12.570  1.00 97.23           H  
ATOM   3406  HG  SER A 222     -35.486  -7.291 -14.436  1.00 97.23           H  
ATOM   3407  N   ALA A 223     -32.911  -7.938 -15.489  1.00 98.41           N  
ATOM   3408  CA  ALA A 223     -32.488  -9.299 -15.819  1.00 98.41           C  
ATOM   3409  C   ALA A 223     -30.961  -9.478 -15.738  1.00 98.41           C  
ATOM   3410  O   ALA A 223     -30.489 -10.545 -15.351  1.00 98.41           O  
ATOM   3411  CB  ALA A 223     -33.014  -9.647 -17.217  1.00 98.41           C  
ATOM   3412  H   ALA A 223     -33.341  -7.378 -16.211  1.00 98.41           H  
ATOM   3413  HA  ALA A 223     -32.932  -9.990 -15.102  1.00 98.41           H  
ATOM   3414  HB1 ALA A 223     -32.593  -8.969 -17.959  1.00 98.41           H  
ATOM   3415  HB2 ALA A 223     -34.101  -9.567 -17.230  1.00 98.41           H  
ATOM   3416  HB3 ALA A 223     -32.733 -10.670 -17.468  1.00 98.41           H  
ATOM   3417  N   ILE A 224     -30.196  -8.429 -16.064  1.00 98.57           N  
ATOM   3418  CA  ILE A 224     -28.730  -8.426 -15.993  1.00 98.57           C  
ATOM   3419  C   ILE A 224     -28.259  -8.053 -14.589  1.00 98.57           C  
ATOM   3420  O   ILE A 224     -27.433  -8.753 -14.004  1.00 98.57           O  
ATOM   3421  CB  ILE A 224     -28.140  -7.482 -17.065  1.00 98.57           C  
ATOM   3422  CG1 ILE A 224     -28.671  -7.782 -18.484  1.00 98.57           C  
ATOM   3423  CG2 ILE A 224     -26.605  -7.563 -17.055  1.00 98.57           C  
ATOM   3424  CD1 ILE A 224     -28.587  -9.261 -18.879  1.00 98.57           C  
ATOM   3425  H   ILE A 224     -30.656  -7.563 -16.304  1.00 98.57           H  
ATOM   3426  HA  ILE A 224     -28.364  -9.435 -16.188  1.00 98.57           H  
ATOM   3427  HB  ILE A 224     -28.418  -6.456 -16.825  1.00 98.57           H  
ATOM   3428 HG12 ILE A 224     -28.105  -7.193 -19.205  1.00 98.57           H  
ATOM   3429 HG13 ILE A 224     -29.710  -7.463 -18.559  1.00 98.57           H  
ATOM   3430 HG21 ILE A 224     -26.216  -7.129 -16.133  1.00 98.57           H  
ATOM   3431 HG22 ILE A 224     -26.194  -6.991 -17.886  1.00 98.57           H  
ATOM   3432 HG23 ILE A 224     -26.265  -8.596 -17.129  1.00 98.57           H  
ATOM   3433 HD11 ILE A 224     -27.619  -9.682 -18.609  1.00 98.57           H  
ATOM   3434 HD12 ILE A 224     -29.375  -9.832 -18.389  1.00 98.57           H  
ATOM   3435 HD13 ILE A 224     -28.712  -9.338 -19.958  1.00 98.57           H  
ATOM   3436  N   ASN A 225     -28.835  -7.001 -14.005  1.00 98.44           N  
ATOM   3437  CA  ASN A 225     -28.490  -6.536 -12.659  1.00 98.44           C  
ATOM   3438  C   ASN A 225     -28.706  -7.638 -11.606  1.00 98.44           C  
ATOM   3439  O   ASN A 225     -27.884  -7.818 -10.704  1.00 98.44           O  
ATOM   3440  CB  ASN A 225     -29.349  -5.301 -12.337  1.00 98.44           C  
ATOM   3441  CG  ASN A 225     -29.094  -4.109 -13.246  1.00 98.44           C  
ATOM   3442  ND2 ASN A 225     -29.896  -3.084 -13.117  1.00 98.44           N  
ATOM   3443  OD1 ASN A 225     -28.193  -4.086 -14.065  1.00 98.44           O  
ATOM   3444  H   ASN A 225     -29.469  -6.439 -14.554  1.00 98.44           H  
ATOM   3445  HA  ASN A 225     -27.438  -6.254 -12.637  1.00 98.44           H  
ATOM   3446  HB2 ASN A 225     -29.166  -4.990 -11.307  1.00 98.44           H  
ATOM   3447  HB3 ASN A 225     -30.402  -5.572 -12.411  1.00 98.44           H  
ATOM   3448 HD21 ASN A 225     -30.482  -2.977 -12.301  1.00 98.44           H  
ATOM   3449 HD22 ASN A 225     -29.762  -2.286 -13.722  1.00 98.44           H  
ATOM   3450  N   ASP A 226     -29.779  -8.420 -11.754  1.00 98.07           N  
ATOM   3451  CA  ASP A 226     -30.106  -9.534 -10.868  1.00 98.07           C  
ATOM   3452  C   ASP A 226     -29.102 -10.679 -10.944  1.00 98.07           C  
ATOM   3453  O   ASP A 226     -28.935 -11.397  -9.958  1.00 98.07           O  
ATOM   3454  CB  ASP A 226     -31.515 -10.068 -11.157  1.00 98.07           C  
ATOM   3455  CG  ASP A 226     -32.638  -9.271 -10.487  1.00 98.07           C  
ATOM   3456  OD1 ASP A 226     -32.364  -8.466  -9.571  1.00 98.07           O  
ATOM   3457  OD2 ASP A 226     -33.813  -9.649 -10.709  1.00 98.07           O1-
ATOM   3458  H   ASP A 226     -30.437  -8.202 -12.488  1.00 98.07           H  
ATOM   3459  HA  ASP A 226     -30.082  -9.180  -9.838  1.00 98.07           H  
ATOM   3460  HB2 ASP A 226     -31.582 -11.086 -10.771  1.00 98.07           H  
ATOM   3461  HB3 ASP A 226     -31.678 -10.142 -12.232  1.00 98.07           H  
ATOM   3462  N   MET A 227     -28.402 -10.861 -12.072  1.00 98.06           N  
ATOM   3463  CA  MET A 227     -27.315 -11.840 -12.130  1.00 98.06           C  
ATOM   3464  C   MET A 227     -26.281 -11.523 -11.051  1.00 98.06           C  
ATOM   3465  O   MET A 227     -25.884 -12.410 -10.302  1.00 98.06           O  
ATOM   3466  CB  MET A 227     -26.638 -11.877 -13.507  1.00 98.06           C  
ATOM   3467  CG  MET A 227     -27.574 -12.320 -14.634  1.00 98.06           C  
ATOM   3468  SD  MET A 227     -26.849 -12.251 -16.300  1.00 98.06           S  
ATOM   3469  CE  MET A 227     -25.377 -13.289 -16.096  1.00 98.06           C  
ATOM   3470  H   MET A 227     -28.515 -10.206 -12.833  1.00 98.06           H  
ATOM   3471  HA  MET A 227     -27.717 -12.830 -11.914  1.00 98.06           H  
ATOM   3472  HB2 MET A 227     -26.213 -10.901 -13.744  1.00 98.06           H  
ATOM   3473  HB3 MET A 227     -25.817 -12.592 -13.454  1.00 98.06           H  
ATOM   3474  HG2 MET A 227     -27.905 -13.340 -14.439  1.00 98.06           H  
ATOM   3475  HG3 MET A 227     -28.451 -11.673 -14.631  1.00 98.06           H  
ATOM   3476  HE1 MET A 227     -24.912 -13.448 -17.068  1.00 98.06           H  
ATOM   3477  HE2 MET A 227     -24.661 -12.793 -15.441  1.00 98.06           H  
ATOM   3478  HE3 MET A 227     -25.663 -14.249 -15.667  1.00 98.06           H  
ATOM   3479  N   TRP A 228     -25.907 -10.252 -10.911  1.00 97.15           N  
ATOM   3480  CA  TRP A 228     -24.925  -9.817  -9.927  1.00 97.15           C  
ATOM   3481  C   TRP A 228     -25.494  -9.747  -8.516  1.00 97.15           C  
ATOM   3482  O   TRP A 228     -24.877 -10.268  -7.589  1.00 97.15           O  
ATOM   3483  CB  TRP A 228     -24.355  -8.469 -10.353  1.00 97.15           C  
ATOM   3484  CG  TRP A 228     -23.573  -8.549 -11.613  1.00 97.15           C  
ATOM   3485  CD1 TRP A 228     -24.028  -8.286 -12.858  1.00 97.15           C  
ATOM   3486  CD2 TRP A 228     -22.185  -8.958 -11.760  1.00 97.15           C  
ATOM   3487  CE2 TRP A 228     -21.877  -8.993 -13.152  1.00 97.15           C  
ATOM   3488  CE3 TRP A 228     -21.166  -9.327 -10.854  1.00 97.15           C  
ATOM   3489  NE1 TRP A 228     -23.018  -8.520 -13.767  1.00 97.15           N  
ATOM   3490  CH2 TRP A 228     -19.648  -9.813 -12.702  1.00 97.15           C  
ATOM   3491  CZ2 TRP A 228     -20.636  -9.436 -13.629  1.00 97.15           C  
ATOM   3492  CZ3 TRP A 228     -19.908  -9.748 -11.323  1.00 97.15           C  
ATOM   3493  H   TRP A 228     -26.304  -9.560 -11.530  1.00 97.15           H  
ATOM   3494  HA  TRP A 228     -24.103 -10.532  -9.908  1.00 97.15           H  
ATOM   3495  HB2 TRP A 228     -25.151  -7.732 -10.459  1.00 97.15           H  
ATOM   3496  HB3 TRP A 228     -23.673  -8.133  -9.573  1.00 97.15           H  
ATOM   3497  HD1 TRP A 228     -25.021  -7.944 -13.105  1.00 97.15           H  
ATOM   3498  HE3 TRP A 228     -21.359  -9.298  -9.792  1.00 97.15           H  
ATOM   3499  HE1 TRP A 228     -23.101  -8.267 -14.740  1.00 97.15           H  
ATOM   3500  HH2 TRP A 228     -18.684 -10.164 -13.042  1.00 97.15           H  
ATOM   3501  HZ2 TRP A 228     -20.446  -9.509 -14.689  1.00 97.15           H  
ATOM   3502  HZ3 TRP A 228     -19.140 -10.035 -10.619  1.00 97.15           H  
ATOM   3503  N   SER A 229     -26.674  -9.151  -8.323  1.00 95.40           N  
ATOM   3504  CA  SER A 229     -27.255  -8.991  -6.982  1.00 95.40           C  
ATOM   3505  C   SER A 229     -27.677 -10.325  -6.361  1.00 95.40           C  
ATOM   3506  O   SER A 229     -27.470 -10.510  -5.164  1.00 95.40           O  
ATOM   3507  CB  SER A 229     -28.427  -8.003  -6.989  1.00 95.40           C  
ATOM   3508  OG  SER A 229     -29.532  -8.551  -7.664  1.00 95.40           O  
ATOM   3509  H   SER A 229     -27.159  -8.761  -9.119  1.00 95.40           H  
ATOM   3510  HA  SER A 229     -26.490  -8.564  -6.333  1.00 95.40           H  
ATOM   3511  HB2 SER A 229     -28.126  -7.084  -7.492  1.00 95.40           H  
ATOM   3512  HB3 SER A 229     -28.713  -7.769  -5.964  1.00 95.40           H  
ATOM   3513  HG  SER A 229     -30.127  -7.862  -7.965  1.00 95.40           H  
ATOM   3514  N   LYS A 230     -28.154 -11.289  -7.160  1.00 95.98           N  
ATOM   3515  CA  LYS A 230     -28.682 -12.581  -6.684  1.00 95.98           C  
ATOM   3516  C   LYS A 230     -27.743 -13.775  -6.885  1.00 95.98           C  
ATOM   3517  O   LYS A 230     -28.073 -14.866  -6.428  1.00 95.98           O  
ATOM   3518  CB  LYS A 230     -30.058 -12.866  -7.312  1.00 95.98           C  
ATOM   3519  CG  LYS A 230     -31.081 -11.743  -7.090  1.00 95.98           C  
ATOM   3520  CD  LYS A 230     -32.400 -12.057  -7.800  1.00 95.98           C  
ATOM   3521  CE  LYS A 230     -33.377 -10.901  -7.572  1.00 95.98           C  
ATOM   3522  NZ  LYS A 230     -34.534 -10.976  -8.492  1.00 95.98           N1+
ATOM   3523  H   LYS A 230     -28.315 -11.052  -8.128  1.00 95.98           H  
ATOM   3524  HA  LYS A 230     -28.828 -12.523  -5.605  1.00 95.98           H  
ATOM   3525  HB2 LYS A 230     -29.933 -13.040  -8.381  1.00 95.98           H  
ATOM   3526  HB3 LYS A 230     -30.458 -13.783  -6.880  1.00 95.98           H  
ATOM   3527  HG2 LYS A 230     -30.697 -10.810  -7.502  1.00 95.98           H  
ATOM   3528  HG3 LYS A 230     -31.256 -11.618  -6.022  1.00 95.98           H  
ATOM   3529  HD2 LYS A 230     -32.818 -12.985  -7.412  1.00 95.98           H  
ATOM   3530  HD3 LYS A 230     -32.204 -12.173  -8.866  1.00 95.98           H  
ATOM   3531  HE2 LYS A 230     -33.701 -10.911  -6.532  1.00 95.98           H  
ATOM   3532  HE3 LYS A 230     -32.850  -9.964  -7.754  1.00 95.98           H  
ATOM   3533  HZ1 LYS A 230     -35.217 -10.264  -8.275  1.00 95.98           H  
ATOM   3534  HZ2 LYS A 230     -34.228 -10.710  -9.417  1.00 95.98           H  
ATOM   3535  HZ3 LYS A 230     -34.944 -11.898  -8.541  1.00 95.98           H  
ATOM   3536  N   ALA A 231     -26.581 -13.611  -7.531  1.00 96.02           N  
ATOM   3537  CA  ALA A 231     -25.567 -14.672  -7.546  1.00 96.02           C  
ATOM   3538  C   ALA A 231     -25.147 -15.056  -6.113  1.00 96.02           C  
ATOM   3539  O   ALA A 231     -25.025 -14.145  -5.289  1.00 96.02           O  
ATOM   3540  CB  ALA A 231     -24.334 -14.231  -8.343  1.00 96.02           C  
ATOM   3541  H   ALA A 231     -26.401 -12.752  -8.029  1.00 96.02           H  
ATOM   3542  HA  ALA A 231     -26.004 -15.538  -8.042  1.00 96.02           H  
ATOM   3543  HB1 ALA A 231     -23.507 -14.917  -8.158  1.00 96.02           H  
ATOM   3544  HB2 ALA A 231     -24.039 -13.221  -8.061  1.00 96.02           H  
ATOM   3545  HB3 ALA A 231     -24.552 -14.260  -9.411  1.00 96.02           H  
ATOM   3546  N   PRO A 232     -24.857 -16.340  -5.826  1.00 93.68           N  
ATOM   3547  CA  PRO A 232     -24.400 -16.766  -4.505  1.00 93.68           C  
ATOM   3548  C   PRO A 232     -23.184 -15.971  -4.010  1.00 93.68           C  
ATOM   3549  O   PRO A 232     -22.236 -15.747  -4.769  1.00 93.68           O  
ATOM   3550  CB  PRO A 232     -24.087 -18.258  -4.632  1.00 93.68           C  
ATOM   3551  CG  PRO A 232     -24.997 -18.714  -5.769  1.00 93.68           C  
ATOM   3552  CD  PRO A 232     -25.029 -17.498  -6.694  1.00 93.68           C  
ATOM   3553  HA  PRO A 232     -25.231 -16.638  -3.810  1.00 93.68           H  
ATOM   3554  HB2 PRO A 232     -23.049 -18.392  -4.937  1.00 93.68           H  
ATOM   3555  HB3 PRO A 232     -24.289 -18.796  -3.705  1.00 93.68           H  
ATOM   3556  HG2 PRO A 232     -24.605 -19.597  -6.272  1.00 93.68           H  
ATOM   3557  HG3 PRO A 232     -25.998 -18.904  -5.379  1.00 93.68           H  
ATOM   3558  HD2 PRO A 232     -24.204 -17.546  -7.403  1.00 93.68           H  
ATOM   3559  HD3 PRO A 232     -25.985 -17.470  -7.220  1.00 93.68           H  
ATOM   3560  N   LYS A 233     -23.227 -15.544  -2.747  1.00 91.79           N  
ATOM   3561  CA  LYS A 233     -22.215 -14.697  -2.093  1.00 91.79           C  
ATOM   3562  C   LYS A 233     -21.213 -15.501  -1.268  1.00 91.79           C  
ATOM   3563  O   LYS A 233     -21.375 -16.698  -1.041  1.00 91.79           O  
ATOM   3564  CB  LYS A 233     -22.902 -13.642  -1.198  1.00 91.79           C  
ATOM   3565  CG  LYS A 233     -24.045 -12.862  -1.857  1.00 91.79           C  
ATOM   3566  CD  LYS A 233     -23.594 -12.164  -3.136  1.00 91.79           C  
ATOM   3567  CE  LYS A 233     -24.791 -11.430  -3.724  1.00 91.79           C  
ATOM   3568  NZ  LYS A 233     -24.701 -11.416  -5.187  1.00 91.79           N1+
ATOM   3569  H   LYS A 233     -24.062 -15.769  -2.226  1.00 91.79           H  
ATOM   3570  HA  LYS A 233     -21.637 -14.185  -2.862  1.00 91.79           H  
ATOM   3571  HB2 LYS A 233     -22.157 -12.926  -0.855  1.00 91.79           H  
ATOM   3572  HB3 LYS A 233     -23.306 -14.141  -0.317  1.00 91.79           H  
ATOM   3573  HG2 LYS A 233     -24.866 -13.541  -2.085  1.00 91.79           H  
ATOM   3574  HG3 LYS A 233     -24.410 -12.118  -1.149  1.00 91.79           H  
ATOM   3575  HD2 LYS A 233     -23.224 -12.906  -3.843  1.00 91.79           H  
ATOM   3576  HD3 LYS A 233     -22.800 -11.455  -2.904  1.00 91.79           H  
ATOM   3577  HE2 LYS A 233     -24.830 -10.417  -3.326  1.00 91.79           H  
ATOM   3578  HE3 LYS A 233     -25.701 -11.957  -3.435  1.00 91.79           H  
ATOM   3579  HZ1 LYS A 233     -25.518 -10.971  -5.581  1.00 91.79           H  
ATOM   3580  HZ2 LYS A 233     -23.889 -10.909  -5.506  1.00 91.79           H  
ATOM   3581  HZ3 LYS A 233     -24.679 -12.372  -5.512  1.00 91.79           H  
ATOM   3582  N   GLY A 234     -20.190 -14.804  -0.766  1.00 87.25           N  
ATOM   3583  CA  GLY A 234     -19.245 -15.314   0.228  1.00 87.25           C  
ATOM   3584  C   GLY A 234     -19.931 -16.047   1.384  1.00 87.25           C  
ATOM   3585  O   GLY A 234     -20.673 -15.435   2.146  1.00 87.25           O  
ATOM   3586  H   GLY A 234     -20.124 -13.831  -1.028  1.00 87.25           H  
ATOM   3587  HA2 GLY A 234     -18.515 -15.970  -0.247  1.00 87.25           H  
ATOM   3588  HA3 GLY A 234     -18.696 -14.473   0.652  1.00 87.25           H  
ATOM   3589  N   GLY A 235     -19.660 -17.347   1.525  1.00 87.59           N  
ATOM   3590  CA  GLY A 235     -20.213 -18.189   2.596  1.00 87.59           C  
ATOM   3591  C   GLY A 235     -21.567 -18.837   2.284  1.00 87.59           C  
ATOM   3592  O   GLY A 235     -22.037 -19.662   3.069  1.00 87.59           O  
ATOM   3593  H   GLY A 235     -19.116 -17.789   0.798  1.00 87.59           H  
ATOM   3594  HA2 GLY A 235     -20.335 -17.590   3.498  1.00 87.59           H  
ATOM   3595  HA3 GLY A 235     -19.505 -18.990   2.812  1.00 87.59           H  
ATOM   3596  N   GLU A 236     -22.182 -18.522   1.144  1.00 91.14           N  
ATOM   3597  CA  GLU A 236     -23.417 -19.164   0.696  1.00 91.14           C  
ATOM   3598  C   GLU A 236     -23.141 -20.475  -0.050  1.00 91.14           C  
ATOM   3599  O   GLU A 236     -22.113 -20.668  -0.709  1.00 91.14           O  
ATOM   3600  CB  GLU A 236     -24.255 -18.217  -0.171  1.00 91.14           C  
ATOM   3601  CG  GLU A 236     -24.726 -16.971   0.599  1.00 91.14           C  
ATOM   3602  CD  GLU A 236     -25.540 -16.004  -0.272  1.00 91.14           C  
ATOM   3603  OE1 GLU A 236     -26.014 -14.986   0.276  1.00 91.14           O  
ATOM   3604  OE2 GLU A 236     -25.650 -16.253  -1.494  1.00 91.14           O1-
ATOM   3605  H   GLU A 236     -21.751 -17.858   0.516  1.00 91.14           H  
ATOM   3606  HA  GLU A 236     -24.015 -19.407   1.575  1.00 91.14           H  
ATOM   3607  HB2 GLU A 236     -23.670 -17.922  -1.042  1.00 91.14           H  
ATOM   3608  HB3 GLU A 236     -25.136 -18.757  -0.520  1.00 91.14           H  
ATOM   3609  HG2 GLU A 236     -23.859 -16.438   0.988  1.00 91.14           H  
ATOM   3610  HG3 GLU A 236     -25.333 -17.295   1.445  1.00 91.14           H  
ATOM   3611  N   SER A 237     -24.102 -21.399   0.010  1.00 87.51           N  
ATOM   3612  CA  SER A 237     -24.026 -22.641  -0.753  1.00 87.51           C  
ATOM   3613  C   SER A 237     -24.011 -22.355  -2.255  1.00 87.51           C  
ATOM   3614  O   SER A 237     -24.877 -21.648  -2.766  1.00 87.51           O  
ATOM   3615  CB  SER A 237     -25.200 -23.561  -0.416  1.00 87.51           C  
ATOM   3616  OG  SER A 237     -26.428 -22.924  -0.705  1.00 87.51           O  
ATOM   3617  H   SER A 237     -24.954 -21.189   0.510  1.00 87.51           H  
ATOM   3618  HA  SER A 237     -23.104 -23.153  -0.483  1.00 87.51           H  
ATOM   3619  HB2 SER A 237     -25.169 -23.820   0.642  1.00 87.51           H  
ATOM   3620  HB3 SER A 237     -25.121 -24.476  -1.003  1.00 87.51           H  
ATOM   3621  HG  SER A 237     -26.295 -22.326  -1.444  1.00 87.51           H  
ATOM   3622  N   GLY A 238     -23.072 -22.970  -2.971  1.00 87.21           N  
ATOM   3623  CA  GLY A 238     -22.985 -22.874  -4.427  1.00 87.21           C  
ATOM   3624  C   GLY A 238     -22.043 -21.789  -4.943  1.00 87.21           C  
ATOM   3625  O   GLY A 238     -21.755 -21.829  -6.135  1.00 87.21           O  
ATOM   3626  H   GLY A 238     -22.365 -23.496  -2.479  1.00 87.21           H  
ATOM   3627  HA2 GLY A 238     -23.973 -22.679  -4.842  1.00 87.21           H  
ATOM   3628  HA3 GLY A 238     -22.641 -23.832  -4.818  1.00 87.21           H  
ATOM   3629  N   GLN A 239     -21.495 -20.914  -4.088  1.00 88.71           N  
ATOM   3630  CA  GLN A 239     -20.540 -19.863  -4.481  1.00 88.71           C  
ATOM   3631  C   GLN A 239     -19.396 -20.392  -5.363  1.00 88.71           C  
ATOM   3632  O   GLN A 239     -19.177 -19.880  -6.456  1.00 88.71           O  
ATOM   3633  CB  GLN A 239     -19.977 -19.203  -3.212  1.00 88.71           C  
ATOM   3634  CG  GLN A 239     -19.096 -17.986  -3.546  1.00 88.71           C  
ATOM   3635  CD  GLN A 239     -18.201 -17.537  -2.398  1.00 88.71           C  
ATOM   3636  NE2 GLN A 239     -17.355 -16.563  -2.651  1.00 88.71           N  
ATOM   3637  OE1 GLN A 239     -18.202 -18.067  -1.293  1.00 88.71           O  
ATOM   3638  H   GLN A 239     -21.799 -20.917  -3.125  1.00 88.71           H  
ATOM   3639  HA  GLN A 239     -21.061 -19.102  -5.061  1.00 88.71           H  
ATOM   3640  HB2 GLN A 239     -20.798 -18.876  -2.575  1.00 88.71           H  
ATOM   3641  HB3 GLN A 239     -19.391 -19.940  -2.663  1.00 88.71           H  
ATOM   3642  HG2 GLN A 239     -18.438 -18.207  -4.387  1.00 88.71           H  
ATOM   3643  HG3 GLN A 239     -19.736 -17.153  -3.838  1.00 88.71           H  
ATOM   3644 HE21 GLN A 239     -16.702 -16.301  -1.925  1.00 88.71           H  
ATOM   3645 HE22 GLN A 239     -17.254 -16.221  -3.596  1.00 88.71           H  
ATOM   3646  N   SER A 240     -18.716 -21.464  -4.936  1.00 84.08           N  
ATOM   3647  CA  SER A 240     -17.584 -22.064  -5.667  1.00 84.08           C  
ATOM   3648  C   SER A 240     -17.960 -22.704  -7.005  1.00 84.08           C  
ATOM   3649  O   SER A 240     -17.089 -23.067  -7.785  1.00 84.08           O  
ATOM   3650  CB  SER A 240     -16.910 -23.135  -4.802  1.00 84.08           C  
ATOM   3651  OG  SER A 240     -17.835 -24.147  -4.442  1.00 84.08           O  
ATOM   3652  H   SER A 240     -18.956 -21.864  -4.041  1.00 84.08           H  
ATOM   3653  HA  SER A 240     -16.853 -21.286  -5.884  1.00 84.08           H  
ATOM   3654  HB2 SER A 240     -16.520 -22.684  -3.890  1.00 84.08           H  
ATOM   3655  HB3 SER A 240     -16.079 -23.574  -5.354  1.00 84.08           H  
ATOM   3656  HG  SER A 240     -17.330 -24.864  -4.052  1.00 84.08           H  
ATOM   3657  N   THR A 241     -19.255 -22.875  -7.272  1.00 87.16           N  
ATOM   3658  CA  THR A 241     -19.753 -23.515  -8.494  1.00 87.16           C  
ATOM   3659  C   THR A 241     -20.721 -22.623  -9.260  1.00 87.16           C  
ATOM   3660  O   THR A 241     -21.362 -23.104 -10.194  1.00 87.16           O  
ATOM   3661  CB  THR A 241     -20.392 -24.881  -8.196  1.00 87.16           C  
ATOM   3662  CG2 THR A 241     -19.491 -25.825  -7.404  1.00 87.16           C  
ATOM   3663  OG1 THR A 241     -21.603 -24.728  -7.485  1.00 87.16           O  
ATOM   3664  H   THR A 241     -19.919 -22.475  -6.626  1.00 87.16           H  
ATOM   3665  HA  THR A 241     -18.918 -23.688  -9.172  1.00 87.16           H  
ATOM   3666  HB  THR A 241     -20.613 -25.367  -9.146  1.00 87.16           H  
ATOM   3667 HG21 THR A 241     -19.960 -26.808  -7.337  1.00 87.16           H  
ATOM   3668 HG22 THR A 241     -18.530 -25.921  -7.908  1.00 87.16           H  
ATOM   3669 HG23 THR A 241     -19.328 -25.441  -6.397  1.00 87.16           H  
ATOM   3670  HG1 THR A 241     -21.515 -23.936  -6.949  1.00 87.16           H  
ATOM   3671  N   ALA A 242     -20.892 -21.364  -8.857  1.00 90.88           N  
ATOM   3672  CA  ALA A 242     -21.795 -20.447  -9.529  1.00 90.88           C  
ATOM   3673  C   ALA A 242     -21.315 -20.228 -10.968  1.00 90.88           C  
ATOM   3674  O   ALA A 242     -20.129 -20.022 -11.205  1.00 90.88           O  
ATOM   3675  CB  ALA A 242     -21.878 -19.139  -8.732  1.00 90.88           C  
ATOM   3676  H   ALA A 242     -20.317 -20.994  -8.114  1.00 90.88           H  
ATOM   3677  HA  ALA A 242     -22.789 -20.893  -9.560  1.00 90.88           H  
ATOM   3678  HB1 ALA A 242     -20.892 -18.676  -8.681  1.00 90.88           H  
ATOM   3679  HB2 ALA A 242     -22.568 -18.453  -9.222  1.00 90.88           H  
ATOM   3680  HB3 ALA A 242     -22.229 -19.343  -7.721  1.00 90.88           H  
ATOM   3681  N   ASP A 243     -22.240 -20.268 -11.922  1.00 93.73           N  
ATOM   3682  CA  ASP A 243     -21.980 -19.890 -13.307  1.00 93.73           C  
ATOM   3683  C   ASP A 243     -23.065 -18.902 -13.762  1.00 93.73           C  
ATOM   3684  O   ASP A 243     -24.218 -18.995 -13.321  1.00 93.73           O  
ATOM   3685  CB  ASP A 243     -21.860 -21.125 -14.215  1.00 93.73           C  
ATOM   3686  CG  ASP A 243     -23.212 -21.754 -14.526  1.00 93.73           C  
ATOM   3687  OD1 ASP A 243     -23.858 -21.323 -15.507  1.00 93.73           O  
ATOM   3688  OD2 ASP A 243     -23.643 -22.641 -13.751  1.00 93.73           O1-
ATOM   3689  H   ASP A 243     -23.204 -20.440 -11.676  1.00 93.73           H  
ATOM   3690  HA  ASP A 243     -21.018 -19.378 -13.341  1.00 93.73           H  
ATOM   3691  HB2 ASP A 243     -21.210 -21.861 -13.743  1.00 93.73           H  
ATOM   3692  HB3 ASP A 243     -21.391 -20.831 -15.154  1.00 93.73           H  
ATOM   3693  N   PRO A 244     -22.725 -17.929 -14.618  1.00 96.18           N  
ATOM   3694  CA  PRO A 244     -23.639 -16.849 -14.982  1.00 96.18           C  
ATOM   3695  C   PRO A 244     -24.905 -17.336 -15.691  1.00 96.18           C  
ATOM   3696  O   PRO A 244     -25.971 -16.746 -15.511  1.00 96.18           O  
ATOM   3697  CB  PRO A 244     -22.809 -15.910 -15.862  1.00 96.18           C  
ATOM   3698  CG  PRO A 244     -21.707 -16.816 -16.406  1.00 96.18           C  
ATOM   3699  CD  PRO A 244     -21.426 -17.748 -15.245  1.00 96.18           C  
ATOM   3700  HA  PRO A 244     -23.949 -16.313 -14.086  1.00 96.18           H  
ATOM   3701  HB2 PRO A 244     -23.394 -15.461 -16.664  1.00 96.18           H  
ATOM   3702  HB3 PRO A 244     -22.370 -15.137 -15.231  1.00 96.18           H  
ATOM   3703  HG2 PRO A 244     -20.814 -16.264 -16.697  1.00 96.18           H  
ATOM   3704  HG3 PRO A 244     -22.107 -17.403 -17.234  1.00 96.18           H  
ATOM   3705  HD2 PRO A 244     -21.007 -18.684 -15.615  1.00 96.18           H  
ATOM   3706  HD3 PRO A 244     -20.738 -17.273 -14.547  1.00 96.18           H  
ATOM   3707  N   LEU A 245     -24.829 -18.425 -16.461  1.00 96.86           N  
ATOM   3708  CA  LEU A 245     -25.966 -18.933 -17.228  1.00 96.86           C  
ATOM   3709  C   LEU A 245     -26.983 -19.634 -16.320  1.00 96.86           C  
ATOM   3710  O   LEU A 245     -28.189 -19.432 -16.480  1.00 96.86           O  
ATOM   3711  CB  LEU A 245     -25.462 -19.865 -18.343  1.00 96.86           C  
ATOM   3712  CG  LEU A 245     -24.492 -19.211 -19.348  1.00 96.86           C  
ATOM   3713  CD1 LEU A 245     -24.061 -20.252 -20.379  1.00 96.86           C  
ATOM   3714  CD2 LEU A 245     -25.106 -18.022 -20.094  1.00 96.86           C  
ATOM   3715  H   LEU A 245     -23.976 -18.968 -16.448  1.00 96.86           H  
ATOM   3716  HA  LEU A 245     -26.487 -18.092 -17.684  1.00 96.86           H  
ATOM   3717  HB2 LEU A 245     -26.327 -20.246 -18.886  1.00 96.86           H  
ATOM   3718  HB3 LEU A 245     -24.960 -20.716 -17.883  1.00 96.86           H  
ATOM   3719  HG  LEU A 245     -23.601 -18.870 -18.821  1.00 96.86           H  
ATOM   3720 HD11 LEU A 245     -23.578 -21.089 -19.874  1.00 96.86           H  
ATOM   3721 HD12 LEU A 245     -24.930 -20.606 -20.932  1.00 96.86           H  
ATOM   3722 HD13 LEU A 245     -23.344 -19.808 -21.070  1.00 96.86           H  
ATOM   3723 HD21 LEU A 245     -26.017 -18.322 -20.612  1.00 96.86           H  
ATOM   3724 HD22 LEU A 245     -25.332 -17.216 -19.395  1.00 96.86           H  
ATOM   3725 HD23 LEU A 245     -24.391 -17.642 -20.822  1.00 96.86           H  
ATOM   3726  N   SER A 246     -26.528 -20.420 -15.339  1.00 95.64           N  
ATOM   3727  CA  SER A 246     -27.420 -21.046 -14.360  1.00 95.64           C  
ATOM   3728  C   SER A 246     -28.020 -20.039 -13.381  1.00 95.64           C  
ATOM   3729  O   SER A 246     -29.198 -20.179 -13.036  1.00 95.64           O  
ATOM   3730  CB  SER A 246     -26.733 -22.185 -13.606  1.00 95.64           C  
ATOM   3731  OG  SER A 246     -25.775 -21.725 -12.685  1.00 95.64           O  
ATOM   3732  H   SER A 246     -25.533 -20.586 -15.270  1.00 95.64           H  
ATOM   3733  HA  SER A 246     -28.252 -21.487 -14.911  1.00 95.64           H  
ATOM   3734  HB2 SER A 246     -26.258 -22.858 -14.322  1.00 95.64           H  
ATOM   3735  HB3 SER A 246     -27.492 -22.744 -13.059  1.00 95.64           H  
ATOM   3736  HG  SER A 246     -24.926 -21.986 -13.048  1.00 95.64           H  
ATOM   3737  N   VAL A 247     -27.269 -19.003 -12.990  1.00 97.04           N  
ATOM   3738  CA  VAL A 247     -27.790 -17.892 -12.178  1.00 97.04           C  
ATOM   3739  C   VAL A 247     -28.871 -17.134 -12.945  1.00 97.04           C  
ATOM   3740  O   VAL A 247     -29.976 -16.989 -12.428  1.00 97.04           O  
ATOM   3741  CB  VAL A 247     -26.663 -16.953 -11.703  1.00 97.04           C  
ATOM   3742  CG1 VAL A 247     -27.211 -15.671 -11.063  1.00 97.04           C  
ATOM   3743  CG2 VAL A 247     -25.799 -17.655 -10.647  1.00 97.04           C  
ATOM   3744  H   VAL A 247     -26.293 -19.001 -13.250  1.00 97.04           H  
ATOM   3745  HA  VAL A 247     -28.272 -18.304 -11.291  1.00 97.04           H  
ATOM   3746  HB  VAL A 247     -26.038 -16.678 -12.553  1.00 97.04           H  
ATOM   3747 HG11 VAL A 247     -27.893 -15.912 -10.247  1.00 97.04           H  
ATOM   3748 HG12 VAL A 247     -27.736 -15.070 -11.805  1.00 97.04           H  
ATOM   3749 HG13 VAL A 247     -26.389 -15.069 -10.672  1.00 97.04           H  
ATOM   3750 HG21 VAL A 247     -26.413 -17.933  -9.790  1.00 97.04           H  
ATOM   3751 HG22 VAL A 247     -25.345 -18.554 -11.065  1.00 97.04           H  
ATOM   3752 HG23 VAL A 247     -25.008 -16.985 -10.310  1.00 97.04           H  
ATOM   3753  N   LEU A 248     -28.612 -16.739 -14.198  1.00 98.54           N  
ATOM   3754  CA  LEU A 248     -29.619 -16.105 -15.055  1.00 98.54           C  
ATOM   3755  C   LEU A 248     -30.877 -16.975 -15.170  1.00 98.54           C  
ATOM   3756  O   LEU A 248     -31.984 -16.505 -14.916  1.00 98.54           O  
ATOM   3757  CB  LEU A 248     -29.003 -15.830 -16.438  1.00 98.54           C  
ATOM   3758  CG  LEU A 248     -30.010 -15.306 -17.480  1.00 98.54           C  
ATOM   3759  CD1 LEU A 248     -30.577 -13.935 -17.110  1.00 98.54           C  
ATOM   3760  CD2 LEU A 248     -29.333 -15.215 -18.843  1.00 98.54           C  
ATOM   3761  H   LEU A 248     -27.684 -16.869 -14.573  1.00 98.54           H  
ATOM   3762  HA  LEU A 248     -29.914 -15.156 -14.604  1.00 98.54           H  
ATOM   3763  HB2 LEU A 248     -28.571 -16.757 -16.816  1.00 98.54           H  
ATOM   3764  HB3 LEU A 248     -28.194 -15.107 -16.329  1.00 98.54           H  
ATOM   3765  HG  LEU A 248     -30.835 -16.011 -17.580  1.00 98.54           H  
ATOM   3766 HD11 LEU A 248     -31.259 -13.594 -17.888  1.00 98.54           H  
ATOM   3767 HD12 LEU A 248     -31.132 -13.990 -16.174  1.00 98.54           H  
ATOM   3768 HD13 LEU A 248     -29.772 -13.208 -17.000  1.00 98.54           H  
ATOM   3769 HD21 LEU A 248     -30.077 -14.945 -19.593  1.00 98.54           H  
ATOM   3770 HD22 LEU A 248     -28.899 -16.179 -19.111  1.00 98.54           H  
ATOM   3771 HD23 LEU A 248     -28.547 -14.461 -18.816  1.00 98.54           H  
ATOM   3772  N   ARG A 249     -30.715 -18.261 -15.506  1.00 98.30           N  
ATOM   3773  CA  ARG A 249     -31.839 -19.197 -15.643  1.00 98.30           C  
ATOM   3774  C   ARG A 249     -32.672 -19.288 -14.363  1.00 98.30           C  
ATOM   3775  O   ARG A 249     -33.897 -19.300 -14.436  1.00 98.30           O  
ATOM   3776  CB  ARG A 249     -31.297 -20.575 -16.053  1.00 98.30           C  
ATOM   3777  CG  ARG A 249     -32.446 -21.531 -16.393  1.00 98.30           C  
ATOM   3778  CD  ARG A 249     -31.963 -22.906 -16.870  1.00 98.30           C  
ATOM   3779  NE  ARG A 249     -31.241 -23.641 -15.814  1.00 98.30           N  
ATOM   3780  NH1 ARG A 249     -33.055 -24.158 -14.494  1.00 98.30           N  
ATOM   3781  NH2 ARG A 249     -30.996 -24.726 -13.833  1.00 98.30           N1+
ATOM   3782  CZ  ARG A 249     -31.768 -24.174 -14.726  1.00 98.30           C  
ATOM   3783  H   ARG A 249     -29.779 -18.580 -15.712  1.00 98.30           H  
ATOM   3784  HA  ARG A 249     -32.508 -18.818 -16.416  1.00 98.30           H  
ATOM   3785  HB2 ARG A 249     -30.656 -20.467 -16.927  1.00 98.30           H  
ATOM   3786  HB3 ARG A 249     -30.702 -20.987 -15.239  1.00 98.30           H  
ATOM   3787  HG2 ARG A 249     -33.089 -21.657 -15.522  1.00 98.30           H  
ATOM   3788  HG3 ARG A 249     -33.043 -21.082 -17.187  1.00 98.30           H  
ATOM   3789  HD2 ARG A 249     -31.308 -22.772 -17.730  1.00 98.30           H  
ATOM   3790  HD3 ARG A 249     -32.826 -23.485 -17.199  1.00 98.30           H  
ATOM   3791  HE  ARG A 249     -30.247 -23.751 -15.954  1.00 98.30           H  
ATOM   3792 HH11 ARG A 249     -33.426 -24.467 -13.607  1.00 98.30           H  
ATOM   3793 HH12 ARG A 249     -33.660 -23.631 -15.107  1.00 98.30           H  
ATOM   3794 HH21 ARG A 249     -31.388 -25.043 -12.958  1.00 98.30           H  
ATOM   3795 HH22 ARG A 249     -29.994 -24.714 -13.964  1.00 98.30           H  
ATOM   3796  N   THR A 250     -32.008 -19.353 -13.210  1.00 97.48           N  
ATOM   3797  CA  THR A 250     -32.659 -19.433 -11.894  1.00 97.48           C  
ATOM   3798  C   THR A 250     -33.406 -18.143 -11.568  1.00 97.48           C  
ATOM   3799  O   THR A 250     -34.573 -18.205 -11.194  1.00 97.48           O  
ATOM   3800  CB  THR A 250     -31.637 -19.754 -10.794  1.00 97.48           C  
ATOM   3801  CG2 THR A 250     -32.277 -19.899  -9.413  1.00 97.48           C  
ATOM   3802  OG1 THR A 250     -31.000 -20.975 -11.111  1.00 97.48           O  
ATOM   3803  H   THR A 250     -31.000 -19.313 -13.245  1.00 97.48           H  
ATOM   3804  HA  THR A 250     -33.397 -20.236 -11.912  1.00 97.48           H  
ATOM   3805  HB  THR A 250     -30.884 -18.967 -10.750  1.00 97.48           H  
ATOM   3806 HG21 THR A 250     -33.078 -20.638  -9.445  1.00 97.48           H  
ATOM   3807 HG22 THR A 250     -31.521 -20.215  -8.695  1.00 97.48           H  
ATOM   3808 HG23 THR A 250     -32.681 -18.942  -9.085  1.00 97.48           H  
ATOM   3809  HG1 THR A 250     -30.305 -20.749 -11.733  1.00 97.48           H  
ATOM   3810  N   ASN A 251     -32.775 -16.985 -11.777  1.00 98.42           N  
ATOM   3811  CA  ASN A 251     -33.380 -15.676 -11.529  1.00 98.42           C  
ATOM   3812  C   ASN A 251     -34.642 -15.450 -12.363  1.00 98.42           C  
ATOM   3813  O   ASN A 251     -35.609 -14.871 -11.875  1.00 98.42           O  
ATOM   3814  CB  ASN A 251     -32.349 -14.586 -11.856  1.00 98.42           C  
ATOM   3815  CG  ASN A 251     -31.235 -14.475 -10.838  1.00 98.42           C  
ATOM   3816  ND2 ASN A 251     -30.241 -13.684 -11.153  1.00 98.42           N  
ATOM   3817  OD1 ASN A 251     -31.276 -15.026  -9.751  1.00 98.42           O  
ATOM   3818  H   ASN A 251     -31.813 -17.004 -12.082  1.00 98.42           H  
ATOM   3819  HA  ASN A 251     -33.670 -15.602 -10.480  1.00 98.42           H  
ATOM   3820  HB2 ASN A 251     -32.852 -13.619 -11.886  1.00 98.42           H  
ATOM   3821  HB3 ASN A 251     -31.917 -14.767 -12.840  1.00 98.42           H  
ATOM   3822 HD21 ASN A 251     -29.581 -13.446 -10.426  1.00 98.42           H  
ATOM   3823 HD22 ASN A 251     -30.256 -13.177 -12.027  1.00 98.42           H  
ATOM   3824  N   MET A 252     -34.634 -15.932 -13.606  1.00 98.47           N  
ATOM   3825  CA  MET A 252     -35.762 -15.801 -14.526  1.00 98.47           C  
ATOM   3826  C   MET A 252     -36.837 -16.880 -14.336  1.00 98.47           C  
ATOM   3827  O   MET A 252     -37.869 -16.832 -14.999  1.00 98.47           O  
ATOM   3828  CB  MET A 252     -35.233 -15.787 -15.963  1.00 98.47           C  
ATOM   3829  CG  MET A 252     -34.305 -14.600 -16.255  1.00 98.47           C  
ATOM   3830  SD  MET A 252     -35.024 -12.953 -15.995  1.00 98.47           S  
ATOM   3831  CE  MET A 252     -36.248 -12.899 -17.328  1.00 98.47           C  
ATOM   3832  H   MET A 252     -33.776 -16.333 -13.956  1.00 98.47           H  
ATOM   3833  HA  MET A 252     -36.257 -14.848 -14.338  1.00 98.47           H  
ATOM   3834  HB2 MET A 252     -36.090 -15.723 -16.633  1.00 98.47           H  
ATOM   3835  HB3 MET A 252     -34.699 -16.716 -16.163  1.00 98.47           H  
ATOM   3836  HG2 MET A 252     -33.959 -14.668 -17.287  1.00 98.47           H  
ATOM   3837  HG3 MET A 252     -33.426 -14.671 -15.614  1.00 98.47           H  
ATOM   3838  HE1 MET A 252     -35.737 -12.963 -18.289  1.00 98.47           H  
ATOM   3839  HE2 MET A 252     -36.789 -11.954 -17.281  1.00 98.47           H  
ATOM   3840  HE3 MET A 252     -36.954 -13.723 -17.226  1.00 98.47           H  
ATOM   3841  N   GLY A 253     -36.612 -17.865 -13.459  1.00 98.21           N  
ATOM   3842  CA  GLY A 253     -37.554 -18.961 -13.227  1.00 98.21           C  
ATOM   3843  C   GLY A 253     -37.740 -19.889 -14.431  1.00 98.21           C  
ATOM   3844  O   GLY A 253     -38.755 -20.575 -14.521  1.00 98.21           O  
ATOM   3845  H   GLY A 253     -35.773 -17.830 -12.898  1.00 98.21           H  
ATOM   3846  HA2 GLY A 253     -37.192 -19.559 -12.391  1.00 98.21           H  
ATOM   3847  HA3 GLY A 253     -38.527 -18.546 -12.965  1.00 98.21           H  
ATOM   3848  N   TRP A 254     -36.784 -19.922 -15.363  1.00 98.61           N  
ATOM   3849  CA  TRP A 254     -36.910 -20.699 -16.591  1.00 98.61           C  
ATOM   3850  C   TRP A 254     -36.597 -22.181 -16.376  1.00 98.61           C  
ATOM   3851  O   TRP A 254     -35.560 -22.571 -15.813  1.00 98.61           O  
ATOM   3852  CB  TRP A 254     -36.022 -20.106 -17.691  1.00 98.61           C  
ATOM   3853  CG  TRP A 254     -36.369 -18.735 -18.185  1.00 98.61           C  
ATOM   3854  CD1 TRP A 254     -37.591 -18.154 -18.165  1.00 98.61           C  
ATOM   3855  CD2 TRP A 254     -35.472 -17.744 -18.768  1.00 98.61           C  
ATOM   3856  CE2 TRP A 254     -36.225 -16.578 -19.087  1.00 98.61           C  
ATOM   3857  CE3 TRP A 254     -34.086 -17.704 -19.023  1.00 98.61           C  
ATOM   3858  NE1 TRP A 254     -37.511 -16.885 -18.700  1.00 98.61           N  
ATOM   3859  CH2 TRP A 254     -34.243 -15.415 -19.846  1.00 98.61           C  
ATOM   3860  CZ2 TRP A 254     -35.629 -15.428 -19.617  1.00 98.61           C  
ATOM   3861  CZ3 TRP A 254     -33.473 -16.556 -19.558  1.00 98.61           C  
ATOM   3862  H   TRP A 254     -35.954 -19.365 -15.217  1.00 98.61           H  
ATOM   3863  HA  TRP A 254     -37.943 -20.638 -16.933  1.00 98.61           H  
ATOM   3864  HB2 TRP A 254     -34.998 -20.074 -17.320  1.00 98.61           H  
ATOM   3865  HB3 TRP A 254     -36.041 -20.773 -18.553  1.00 98.61           H  
ATOM   3866  HD1 TRP A 254     -38.490 -18.603 -17.769  1.00 98.61           H  
ATOM   3867  HE3 TRP A 254     -33.499 -18.577 -18.777  1.00 98.61           H  
ATOM   3868  HE1 TRP A 254     -38.297 -16.251 -18.725  1.00 98.61           H  
ATOM   3869  HH2 TRP A 254     -33.771 -14.529 -20.245  1.00 98.61           H  
ATOM   3870  HZ2 TRP A 254     -36.230 -14.557 -19.833  1.00 98.61           H  
ATOM   3871  HZ3 TRP A 254     -32.408 -16.541 -19.739  1.00 98.61           H  
ATOM   3872  N   SER A 255     -37.445 -23.034 -16.948  1.00 98.57           N  
ATOM   3873  CA  SER A 255     -37.048 -24.398 -17.286  1.00 98.57           C  
ATOM   3874  C   SER A 255     -35.863 -24.381 -18.260  1.00 98.57           C  
ATOM   3875  O   SER A 255     -35.592 -23.393 -18.946  1.00 98.57           O  
ATOM   3876  CB  SER A 255     -38.224 -25.175 -17.885  1.00 98.57           C  
ATOM   3877  OG  SER A 255     -38.551 -24.666 -19.159  1.00 98.57           O  
ATOM   3878  H   SER A 255     -38.287 -22.663 -17.364  1.00 98.57           H  
ATOM   3879  HA  SER A 255     -36.739 -24.900 -16.370  1.00 98.57           H  
ATOM   3880  HB2 SER A 255     -39.090 -25.097 -17.227  1.00 98.57           H  
ATOM   3881  HB3 SER A 255     -37.950 -26.225 -17.981  1.00 98.57           H  
ATOM   3882  HG  SER A 255     -39.041 -23.860 -18.980  1.00 98.57           H  
ATOM   3883  N   GLN A 256     -35.146 -25.502 -18.373  1.00 98.13           N  
ATOM   3884  CA  GLN A 256     -34.054 -25.596 -19.344  1.00 98.13           C  
ATOM   3885  C   GLN A 256     -34.546 -25.403 -20.788  1.00 98.13           C  
ATOM   3886  O   GLN A 256     -33.835 -24.825 -21.604  1.00 98.13           O  
ATOM   3887  CB  GLN A 256     -33.335 -26.939 -19.174  1.00 98.13           C  
ATOM   3888  CG  GLN A 256     -32.068 -27.046 -20.036  1.00 98.13           C  
ATOM   3889  CD  GLN A 256     -31.051 -25.958 -19.732  1.00 98.13           C  
ATOM   3890  NE2 GLN A 256     -30.713 -25.113 -20.674  1.00 98.13           N  
ATOM   3891  OE1 GLN A 256     -30.558 -25.849 -18.618  1.00 98.13           O  
ATOM   3892  H   GLN A 256     -35.365 -26.299 -17.791  1.00 98.13           H  
ATOM   3893  HA  GLN A 256     -33.348 -24.791 -19.137  1.00 98.13           H  
ATOM   3894  HB2 GLN A 256     -34.012 -27.752 -19.439  1.00 98.13           H  
ATOM   3895  HB3 GLN A 256     -33.051 -27.059 -18.128  1.00 98.13           H  
ATOM   3896  HG2 GLN A 256     -31.579 -27.989 -19.795  1.00 98.13           H  
ATOM   3897  HG3 GLN A 256     -32.321 -27.047 -21.096  1.00 98.13           H  
ATOM   3898 HE21 GLN A 256     -31.069 -25.178 -21.617  1.00 98.13           H  
ATOM   3899 HE22 GLN A 256     -30.014 -24.414 -20.463  1.00 98.13           H  
ATOM   3900  N   SER A 257     -35.773 -25.836 -21.104  1.00 98.64           N  
ATOM   3901  CA  SER A 257     -36.341 -25.632 -22.439  1.00 98.64           C  
ATOM   3902  C   SER A 257     -36.644 -24.161 -22.717  1.00 98.64           C  
ATOM   3903  O   SER A 257     -36.354 -23.710 -23.817  1.00 98.64           O  
ATOM   3904  CB  SER A 257     -37.602 -26.472 -22.643  1.00 98.64           C  
ATOM   3905  OG  SER A 257     -38.009 -26.387 -23.998  1.00 98.64           O  
ATOM   3906  H   SER A 257     -36.359 -26.218 -20.376  1.00 98.64           H  
ATOM   3907  HA  SER A 257     -35.604 -25.960 -23.173  1.00 98.64           H  
ATOM   3908  HB2 SER A 257     -38.400 -26.117 -21.991  1.00 98.64           H  
ATOM   3909  HB3 SER A 257     -37.382 -27.512 -22.403  1.00 98.64           H  
ATOM   3910  HG  SER A 257     -38.405 -25.526 -24.148  1.00 98.64           H  
ATOM   3911  N   GLU A 258     -37.184 -23.413 -21.752  1.00 98.81           N  
ATOM   3912  CA  GLU A 258     -37.454 -21.971 -21.903  1.00 98.81           C  
ATOM   3913  C   GLU A 258     -36.164 -21.151 -21.986  1.00 98.81           C  
ATOM   3914  O   GLU A 258     -36.073 -20.216 -22.781  1.00 98.81           O  
ATOM   3915  CB  GLU A 258     -38.279 -21.472 -20.714  1.00 98.81           C  
ATOM   3916  CG  GLU A 258     -39.728 -21.979 -20.759  1.00 98.81           C  
ATOM   3917  CD  GLU A 258     -40.390 -21.898 -19.383  1.00 98.81           C  
ATOM   3918  OE1 GLU A 258     -41.549 -21.447 -19.307  1.00 98.81           O  
ATOM   3919  OE2 GLU A 258     -39.735 -22.388 -18.429  1.00 98.81           O1-
ATOM   3920  H   GLU A 258     -37.415 -23.835 -20.864  1.00 98.81           H  
ATOM   3921  HA  GLU A 258     -38.020 -21.791 -22.818  1.00 98.81           H  
ATOM   3922  HB2 GLU A 258     -38.297 -20.383 -20.711  1.00 98.81           H  
ATOM   3923  HB3 GLU A 258     -37.781 -21.804 -19.802  1.00 98.81           H  
ATOM   3924  HG2 GLU A 258     -39.744 -23.019 -21.083  1.00 98.81           H  
ATOM   3925  HG3 GLU A 258     -40.283 -21.394 -21.492  1.00 98.81           H  
ATOM   3926  N   PHE A 259     -35.135 -21.538 -21.225  1.00 98.81           N  
ATOM   3927  CA  PHE A 259     -33.795 -20.974 -21.369  1.00 98.81           C  
ATOM   3928  C   PHE A 259     -33.258 -21.205 -22.787  1.00 98.81           C  
ATOM   3929  O   PHE A 259     -32.844 -20.259 -23.455  1.00 98.81           O  
ATOM   3930  CB  PHE A 259     -32.874 -21.591 -20.311  1.00 98.81           C  
ATOM   3931  CG  PHE A 259     -31.434 -21.124 -20.400  1.00 98.81           C  
ATOM   3932  CD1 PHE A 259     -30.537 -21.779 -21.264  1.00 98.81           C  
ATOM   3933  CD2 PHE A 259     -30.987 -20.023 -19.646  1.00 98.81           C  
ATOM   3934  CE1 PHE A 259     -29.214 -21.328 -21.382  1.00 98.81           C  
ATOM   3935  CE2 PHE A 259     -29.661 -19.575 -19.758  1.00 98.81           C  
ATOM   3936  CZ  PHE A 259     -28.778 -20.221 -20.638  1.00 98.81           C  
ATOM   3937  H   PHE A 259     -35.288 -22.267 -20.543  1.00 98.81           H  
ATOM   3938  HA  PHE A 259     -33.841 -19.897 -21.209  1.00 98.81           H  
ATOM   3939  HB2 PHE A 259     -33.275 -21.337 -19.329  1.00 98.81           H  
ATOM   3940  HB3 PHE A 259     -32.891 -22.677 -20.400  1.00 98.81           H  
ATOM   3941  HD1 PHE A 259     -30.870 -22.613 -21.864  1.00 98.81           H  
ATOM   3942  HD2 PHE A 259     -31.655 -19.516 -18.966  1.00 98.81           H  
ATOM   3943  HE1 PHE A 259     -28.542 -21.827 -22.066  1.00 98.81           H  
ATOM   3944  HE2 PHE A 259     -29.321 -18.735 -19.172  1.00 98.81           H  
ATOM   3945  HZ  PHE A 259     -27.766 -19.860 -20.749  1.00 98.81           H  
ATOM   3946  N   ASN A 260     -33.331 -22.448 -23.278  1.00 98.90           N  
ATOM   3947  CA  ASN A 260     -32.910 -22.788 -24.636  1.00 98.90           C  
ATOM   3948  C   ASN A 260     -33.714 -21.997 -25.677  1.00 98.90           C  
ATOM   3949  O   ASN A 260     -33.121 -21.448 -26.599  1.00 98.90           O  
ATOM   3950  CB  ASN A 260     -33.032 -24.311 -24.856  1.00 98.90           C  
ATOM   3951  CG  ASN A 260     -31.991 -25.131 -24.112  1.00 98.90           C  
ATOM   3952  ND2 ASN A 260     -31.990 -26.438 -24.248  1.00 98.90           N  
ATOM   3953  OD1 ASN A 260     -31.129 -24.620 -23.422  1.00 98.90           O  
ATOM   3954  H   ASN A 260     -33.655 -23.190 -22.673  1.00 98.90           H  
ATOM   3955  HA  ASN A 260     -31.867 -22.498 -24.762  1.00 98.90           H  
ATOM   3956  HB2 ASN A 260     -32.915 -24.519 -25.919  1.00 98.90           H  
ATOM   3957  HB3 ASN A 260     -34.022 -24.644 -24.544  1.00 98.90           H  
ATOM   3958 HD21 ASN A 260     -31.182 -26.911 -23.872  1.00 98.90           H  
ATOM   3959 HD22 ASN A 260     -32.571 -26.906 -24.928  1.00 98.90           H  
ATOM   3960  N   ASP A 261     -35.036 -21.888 -25.517  1.00 98.90           N  
ATOM   3961  CA  ASP A 261     -35.904 -21.113 -26.410  1.00 98.90           C  
ATOM   3962  C   ASP A 261     -35.499 -19.634 -26.452  1.00 98.90           C  
ATOM   3963  O   ASP A 261     -35.412 -19.054 -27.532  1.00 98.90           O  
ATOM   3964  CB  ASP A 261     -37.379 -21.232 -25.977  1.00 98.90           C  
ATOM   3965  CG  ASP A 261     -38.002 -22.615 -26.183  1.00 98.90           C  
ATOM   3966  OD1 ASP A 261     -37.385 -23.511 -26.796  1.00 98.90           O  
ATOM   3967  OD2 ASP A 261     -39.183 -22.816 -25.825  1.00 98.90           O1-
ATOM   3968  H   ASP A 261     -35.465 -22.366 -24.738  1.00 98.90           H  
ATOM   3969  HA  ASP A 261     -35.806 -21.506 -27.421  1.00 98.90           H  
ATOM   3970  HB2 ASP A 261     -37.962 -20.522 -26.563  1.00 98.90           H  
ATOM   3971  HB3 ASP A 261     -37.474 -20.950 -24.928  1.00 98.90           H  
ATOM   3972  N   THR A 262     -35.188 -19.043 -25.297  1.00 98.85           N  
ATOM   3973  CA  THR A 262     -34.766 -17.640 -25.190  1.00 98.85           C  
ATOM   3974  C   THR A 262     -33.452 -17.385 -25.928  1.00 98.85           C  
ATOM   3975  O   THR A 262     -33.344 -16.420 -26.681  1.00 98.85           O  
ATOM   3976  CB  THR A 262     -34.641 -17.228 -23.716  1.00 98.85           C  
ATOM   3977  CG2 THR A 262     -34.265 -15.757 -23.563  1.00 98.85           C  
ATOM   3978  OG1 THR A 262     -35.879 -17.404 -23.064  1.00 98.85           O  
ATOM   3979  H   THR A 262     -35.284 -19.580 -24.447  1.00 98.85           H  
ATOM   3980  HA  THR A 262     -35.523 -17.009 -25.656  1.00 98.85           H  
ATOM   3981  HB  THR A 262     -33.888 -17.841 -23.220  1.00 98.85           H  
ATOM   3982 HG21 THR A 262     -34.962 -15.139 -24.130  1.00 98.85           H  
ATOM   3983 HG22 THR A 262     -34.319 -15.480 -22.509  1.00 98.85           H  
ATOM   3984 HG23 THR A 262     -33.247 -15.588 -23.913  1.00 98.85           H  
ATOM   3985  HG1 THR A 262     -35.987 -18.341 -22.886  1.00 98.85           H  
ATOM   3986  N   PHE A 263     -32.458 -18.264 -25.776  1.00 98.87           N  
ATOM   3987  CA  PHE A 263     -31.188 -18.124 -26.495  1.00 98.87           C  
ATOM   3988  C   PHE A 263     -31.304 -18.486 -27.985  1.00 98.87           C  
ATOM   3989  O   PHE A 263     -30.641 -17.869 -28.820  1.00 98.87           O  
ATOM   3990  CB  PHE A 263     -30.087 -18.913 -25.780  1.00 98.87           C  
ATOM   3991  CG  PHE A 263     -29.465 -18.137 -24.635  1.00 98.87           C  
ATOM   3992  CD1 PHE A 263     -28.290 -17.395 -24.851  1.00 98.87           C  
ATOM   3993  CD2 PHE A 263     -30.082 -18.100 -23.372  1.00 98.87           C  
ATOM   3994  CE1 PHE A 263     -27.754 -16.604 -23.822  1.00 98.87           C  
ATOM   3995  CE2 PHE A 263     -29.530 -17.326 -22.336  1.00 98.87           C  
ATOM   3996  CZ  PHE A 263     -28.362 -16.580 -22.557  1.00 98.87           C  
ATOM   3997  H   PHE A 263     -32.585 -19.043 -25.146  1.00 98.87           H  
ATOM   3998  HA  PHE A 263     -30.895 -17.074 -26.462  1.00 98.87           H  
ATOM   3999  HB2 PHE A 263     -30.479 -19.865 -25.421  1.00 98.87           H  
ATOM   4000  HB3 PHE A 263     -29.298 -19.132 -26.498  1.00 98.87           H  
ATOM   4001  HD1 PHE A 263     -27.801 -17.417 -25.814  1.00 98.87           H  
ATOM   4002  HD2 PHE A 263     -30.988 -18.660 -23.192  1.00 98.87           H  
ATOM   4003  HE1 PHE A 263     -26.887 -15.987 -24.007  1.00 98.87           H  
ATOM   4004  HE2 PHE A 263     -30.016 -17.296 -21.371  1.00 98.87           H  
ATOM   4005  HZ  PHE A 263     -27.946 -15.972 -21.768  1.00 98.87           H  
ATOM   4006  N   GLY A 264     -32.183 -19.424 -28.346  1.00 98.90           N  
ATOM   4007  CA  GLY A 264     -32.516 -19.701 -29.744  1.00 98.90           C  
ATOM   4008  C   GLY A 264     -33.128 -18.485 -30.438  1.00 98.90           C  
ATOM   4009  O   GLY A 264     -32.748 -18.153 -31.560  1.00 98.90           O  
ATOM   4010  H   GLY A 264     -32.680 -19.922 -27.622  1.00 98.90           H  
ATOM   4011  HA2 GLY A 264     -31.618 -20.003 -30.283  1.00 98.90           H  
ATOM   4012  HA3 GLY A 264     -33.247 -20.509 -29.772  1.00 98.90           H  
ATOM   4013  N   ASP A 265     -34.024 -17.781 -29.749  1.00 98.72           N  
ATOM   4014  CA  ASP A 265     -34.618 -16.538 -30.231  1.00 98.72           C  
ATOM   4015  C   ASP A 265     -33.587 -15.399 -30.321  1.00 98.72           C  
ATOM   4016  O   ASP A 265     -33.526 -14.718 -31.346  1.00 98.72           O  
ATOM   4017  CB  ASP A 265     -35.802 -16.197 -29.326  1.00 98.72           C  
ATOM   4018  CG  ASP A 265     -36.612 -15.036 -29.885  1.00 98.72           C  
ATOM   4019  OD1 ASP A 265     -37.528 -15.289 -30.688  1.00 98.72           O  
ATOM   4020  OD2 ASP A 265     -36.377 -13.890 -29.453  1.00 98.72           O1-
ATOM   4021  H   ASP A 265     -34.322 -18.122 -28.846  1.00 98.72           H  
ATOM   4022  HA  ASP A 265     -35.006 -16.704 -31.236  1.00 98.72           H  
ATOM   4023  HB2 ASP A 265     -35.447 -15.965 -28.322  1.00 98.72           H  
ATOM   4024  HB3 ASP A 265     -36.455 -17.066 -29.253  1.00 98.72           H  
ATOM   4025  N   TRP A 266     -32.696 -15.258 -29.331  1.00 98.82           N  
ATOM   4026  CA  TRP A 266     -31.542 -14.348 -29.405  1.00 98.82           C  
ATOM   4027  C   TRP A 266     -30.684 -14.584 -30.658  1.00 98.82           C  
ATOM   4028  O   TRP A 266     -30.365 -13.639 -31.380  1.00 98.82           O  
ATOM   4029  CB  TRP A 266     -30.676 -14.504 -28.149  1.00 98.82           C  
ATOM   4030  CG  TRP A 266     -29.314 -13.887 -28.233  1.00 98.82           C  
ATOM   4031  CD1 TRP A 266     -29.052 -12.596 -28.513  1.00 98.82           C  
ATOM   4032  CD2 TRP A 266     -28.013 -14.536 -28.155  1.00 98.82           C  
ATOM   4033  CE2 TRP A 266     -26.995 -13.552 -28.341  1.00 98.82           C  
ATOM   4034  CE3 TRP A 266     -27.598 -15.868 -27.975  1.00 98.82           C  
ATOM   4035  NE1 TRP A 266     -27.691 -12.380 -28.548  1.00 98.82           N  
ATOM   4036  CH2 TRP A 266     -25.254 -15.216 -28.117  1.00 98.82           C  
ATOM   4037  CZ2 TRP A 266     -25.630 -13.875 -28.326  1.00 98.82           C  
ATOM   4038  CZ3 TRP A 266     -26.233 -16.207 -27.953  1.00 98.82           C  
ATOM   4039  H   TRP A 266     -32.834 -15.795 -28.487  1.00 98.82           H  
ATOM   4040  HA  TRP A 266     -31.902 -13.320 -29.454  1.00 98.82           H  
ATOM   4041  HB2 TRP A 266     -30.534 -15.566 -27.950  1.00 98.82           H  
ATOM   4042  HB3 TRP A 266     -31.205 -14.088 -27.292  1.00 98.82           H  
ATOM   4043  HD1 TRP A 266     -29.812 -11.857 -28.721  1.00 98.82           H  
ATOM   4044  HE3 TRP A 266     -28.358 -16.624 -27.840  1.00 98.82           H  
ATOM   4045  HE1 TRP A 266     -27.302 -11.463 -28.715  1.00 98.82           H  
ATOM   4046  HH2 TRP A 266     -24.216 -15.504 -28.059  1.00 98.82           H  
ATOM   4047  HZ2 TRP A 266     -24.885 -13.101 -28.444  1.00 98.82           H  
ATOM   4048  HZ3 TRP A 266     -25.927 -17.230 -27.790  1.00 98.82           H  
ATOM   4049  N   ALA A 267     -30.346 -15.841 -30.969  1.00 98.85           N  
ATOM   4050  CA  ALA A 267     -29.574 -16.162 -32.170  1.00 98.85           C  
ATOM   4051  C   ALA A 267     -30.301 -15.758 -33.461  1.00 98.85           C  
ATOM   4052  O   ALA A 267     -29.658 -15.277 -34.395  1.00 98.85           O  
ATOM   4053  CB  ALA A 267     -29.245 -17.653 -32.175  1.00 98.85           C  
ATOM   4054  H   ALA A 267     -30.614 -16.585 -30.342  1.00 98.85           H  
ATOM   4055  HA  ALA A 267     -28.637 -15.606 -32.137  1.00 98.85           H  
ATOM   4056  HB1 ALA A 267     -28.654 -17.882 -31.289  1.00 98.85           H  
ATOM   4057  HB2 ALA A 267     -30.157 -18.249 -32.169  1.00 98.85           H  
ATOM   4058  HB3 ALA A 267     -28.654 -17.895 -33.059  1.00 98.85           H  
ATOM   4059  N   MET A 268     -31.629 -15.913 -33.518  1.00 98.81           N  
ATOM   4060  CA  MET A 268     -32.423 -15.455 -34.664  1.00 98.81           C  
ATOM   4061  C   MET A 268     -32.405 -13.925 -34.796  1.00 98.81           C  
ATOM   4062  O   MET A 268     -32.257 -13.423 -35.909  1.00 98.81           O  
ATOM   4063  CB  MET A 268     -33.858 -16.003 -34.595  1.00 98.81           C  
ATOM   4064  CG  MET A 268     -33.889 -17.526 -34.797  1.00 98.81           C  
ATOM   4065  SD  MET A 268     -35.537 -18.287 -34.879  1.00 98.81           S  
ATOM   4066  CE  MET A 268     -36.093 -17.752 -36.514  1.00 98.81           C  
ATOM   4067  H   MET A 268     -32.105 -16.301 -32.716  1.00 98.81           H  
ATOM   4068  HA  MET A 268     -31.964 -15.839 -35.575  1.00 98.81           H  
ATOM   4069  HB2 MET A 268     -34.315 -15.751 -33.639  1.00 98.81           H  
ATOM   4070  HB3 MET A 268     -34.443 -15.536 -35.389  1.00 98.81           H  
ATOM   4071  HG2 MET A 268     -33.349 -17.993 -33.974  1.00 98.81           H  
ATOM   4072  HG3 MET A 268     -33.358 -17.766 -35.718  1.00 98.81           H  
ATOM   4073  HE1 MET A 268     -37.047 -18.227 -36.746  1.00 98.81           H  
ATOM   4074  HE2 MET A 268     -36.230 -16.671 -36.506  1.00 98.81           H  
ATOM   4075  HE3 MET A 268     -35.353 -18.023 -37.266  1.00 98.81           H  
ATOM   4076  N   HIS A 269     -32.473 -13.182 -33.688  1.00 98.49           N  
ATOM   4077  CA  HIS A 269     -32.433 -11.712 -33.694  1.00 98.49           C  
ATOM   4078  C   HIS A 269     -31.042 -11.146 -34.028  1.00 98.49           C  
ATOM   4079  O   HIS A 269     -30.945 -10.038 -34.558  1.00 98.49           O  
ATOM   4080  CB  HIS A 269     -32.948 -11.168 -32.354  1.00 98.49           C  
ATOM   4081  CG  HIS A 269     -34.441 -11.323 -32.191  1.00 98.49           C  
ATOM   4082  CD2 HIS A 269     -35.381 -10.327 -32.198  1.00 98.49           C  
ATOM   4083  ND1 HIS A 269     -35.119 -12.503 -32.001  1.00 98.49           N  
ATOM   4084  CE1 HIS A 269     -36.430 -12.231 -31.913  1.00 98.49           C  
ATOM   4085  NE2 HIS A 269     -36.641 -10.912 -32.021  1.00 98.49           N  
ATOM   4086  H   HIS A 269     -32.592 -13.648 -32.799  1.00 98.49           H  
ATOM   4087  HA  HIS A 269     -33.104 -11.348 -34.472  1.00 98.49           H  
ATOM   4088  HB2 HIS A 269     -32.713 -10.105 -32.293  1.00 98.49           H  
ATOM   4089  HB3 HIS A 269     -32.439 -11.670 -31.530  1.00 98.49           H  
ATOM   4090  HD2 HIS A 269     -35.192  -9.268 -32.293  1.00 98.49           H  
ATOM   4091  HD1 HIS A 269     -34.707 -13.408 -31.820  1.00 98.49           H  
ATOM   4092  HE1 HIS A 269     -37.201 -12.962 -31.723  1.00 98.49           H  
ATOM   4093  N   ASN A 270     -29.960 -11.903 -33.810  1.00 98.25           N  
ATOM   4094  CA  ASN A 270     -28.611 -11.503 -34.236  1.00 98.25           C  
ATOM   4095  C   ASN A 270     -28.457 -11.418 -35.765  1.00 98.25           C  
ATOM   4096  O   ASN A 270     -27.567 -10.716 -36.229  1.00 98.25           O  
ATOM   4097  CB  ASN A 270     -27.560 -12.465 -33.654  1.00 98.25           C  
ATOM   4098  CG  ASN A 270     -27.258 -12.238 -32.187  1.00 98.25           C  
ATOM   4099  ND2 ASN A 270     -26.830 -13.257 -31.487  1.00 98.25           N  
ATOM   4100  OD1 ASN A 270     -27.340 -11.149 -31.650  1.00 98.25           O  
ATOM   4101  H   ASN A 270     -30.078 -12.760 -33.286  1.00 98.25           H  
ATOM   4102  HA  ASN A 270     -28.407 -10.501 -33.859  1.00 98.25           H  
ATOM   4103  HB2 ASN A 270     -26.619 -12.324 -34.185  1.00 98.25           H  
ATOM   4104  HB3 ASN A 270     -27.878 -13.496 -33.809  1.00 98.25           H  
ATOM   4105 HD21 ASN A 270     -26.794 -14.165 -31.928  1.00 98.25           H  
ATOM   4106 HD22 ASN A 270     -26.854 -13.149 -30.483  1.00 98.25           H  
ATOM   4107  N   VAL A 271     -29.316 -12.076 -36.559  1.00 98.21           N  
ATOM   4108  CA  VAL A 271     -29.227 -12.049 -38.035  1.00 98.21           C  
ATOM   4109  C   VAL A 271     -29.407 -10.641 -38.604  1.00 98.21           C  
ATOM   4110  O   VAL A 271     -28.787 -10.300 -39.605  1.00 98.21           O  
ATOM   4111  CB  VAL A 271     -30.272 -12.985 -38.665  1.00 98.21           C  
ATOM   4112  CG1 VAL A 271     -30.320 -12.906 -40.195  1.00 98.21           C  
ATOM   4113  CG2 VAL A 271     -29.972 -14.440 -38.312  1.00 98.21           C  
ATOM   4114  H   VAL A 271     -30.048 -12.623 -36.128  1.00 98.21           H  
ATOM   4115  HA  VAL A 271     -28.233 -12.382 -38.334  1.00 98.21           H  
ATOM   4116  HB  VAL A 271     -31.261 -12.726 -38.283  1.00 98.21           H  
ATOM   4117 HG11 VAL A 271     -29.322 -13.035 -40.612  1.00 98.21           H  
ATOM   4118 HG12 VAL A 271     -30.724 -11.941 -40.502  1.00 98.21           H  
ATOM   4119 HG13 VAL A 271     -30.984 -13.677 -40.585  1.00 98.21           H  
ATOM   4120 HG21 VAL A 271     -29.985 -14.570 -37.230  1.00 98.21           H  
ATOM   4121 HG22 VAL A 271     -30.741 -15.079 -38.748  1.00 98.21           H  
ATOM   4122 HG23 VAL A 271     -28.994 -14.728 -38.697  1.00 98.21           H  
ATOM   4123  N   ASN A 272     -30.245  -9.816 -37.984  1.00 97.64           N  
ATOM   4124  CA  ASN A 272     -30.447  -8.429 -38.400  1.00 97.64           C  
ATOM   4125  C   ASN A 272     -30.165  -7.441 -37.261  1.00 97.64           C  
ATOM   4126  O   ASN A 272     -30.367  -6.239 -37.418  1.00 97.64           O  
ATOM   4127  CB  ASN A 272     -31.859  -8.317 -38.970  1.00 97.64           C  
ATOM   4128  CG  ASN A 272     -32.127  -7.021 -39.711  1.00 97.64           C  
ATOM   4129  ND2 ASN A 272     -33.226  -6.378 -39.406  1.00 97.64           N  
ATOM   4130  OD1 ASN A 272     -31.360  -6.597 -40.565  1.00 97.64           O  
ATOM   4131  H   ASN A 272     -30.767 -10.157 -37.189  1.00 97.64           H  
ATOM   4132  HA  ASN A 272     -29.747  -8.175 -39.197  1.00 97.64           H  
ATOM   4133  HB2 ASN A 272     -32.562  -8.411 -38.142  1.00 97.64           H  
ATOM   4134  HB3 ASN A 272     -32.048  -9.137 -39.664  1.00 97.64           H  
ATOM   4135 HD21 ASN A 272     -33.574  -5.637 -39.997  1.00 97.64           H  
ATOM   4136 HD22 ASN A 272     -33.755  -6.679 -38.599  1.00 97.64           H  
ATOM   4137  N   TRP A 273     -29.658  -7.931 -36.124  1.00 97.31           N  
ATOM   4138  CA  TRP A 273     -29.434  -7.152 -34.907  1.00 97.31           C  
ATOM   4139  C   TRP A 273     -30.705  -6.422 -34.472  1.00 97.31           C  
ATOM   4140  O   TRP A 273     -30.708  -5.204 -34.330  1.00 97.31           O  
ATOM   4141  CB  TRP A 273     -28.221  -6.229 -35.097  1.00 97.31           C  
ATOM   4142  CG  TRP A 273     -26.992  -6.951 -35.533  1.00 97.31           C  
ATOM   4143  CD1 TRP A 273     -26.501  -7.021 -36.791  1.00 97.31           C  
ATOM   4144  CD2 TRP A 273     -26.172  -7.844 -34.734  1.00 97.31           C  
ATOM   4145  CE2 TRP A 273     -25.205  -8.452 -35.578  1.00 97.31           C  
ATOM   4146  CE3 TRP A 273     -26.191  -8.231 -33.383  1.00 97.31           C  
ATOM   4147  NE1 TRP A 273     -25.448  -7.915 -36.824  1.00 97.31           N  
ATOM   4148  CH2 TRP A 273     -24.353  -9.784 -33.744  1.00 97.31           C  
ATOM   4149  CZ2 TRP A 273     -24.304  -9.408 -35.098  1.00 97.31           C  
ATOM   4150  CZ3 TRP A 273     -25.288  -9.185 -32.885  1.00 97.31           C  
ATOM   4151  H   TRP A 273     -29.483  -8.925 -36.075  1.00 97.31           H  
ATOM   4152  HA  TRP A 273     -29.198  -7.852 -34.107  1.00 97.31           H  
ATOM   4153  HB2 TRP A 273     -28.454  -5.450 -35.823  1.00 97.31           H  
ATOM   4154  HB3 TRP A 273     -28.016  -5.739 -34.145  1.00 97.31           H  
ATOM   4155  HD1 TRP A 273     -26.941  -6.532 -37.647  1.00 97.31           H  
ATOM   4156  HE3 TRP A 273     -26.941  -7.790 -32.741  1.00 97.31           H  
ATOM   4157  HE1 TRP A 273     -25.035  -8.256 -37.681  1.00 97.31           H  
ATOM   4158  HH2 TRP A 273     -23.701 -10.556 -33.364  1.00 97.31           H  
ATOM   4159  HZ2 TRP A 273     -23.613  -9.877 -35.783  1.00 97.31           H  
ATOM   4160  HZ3 TRP A 273     -25.344  -9.493 -31.851  1.00 97.31           H  
ATOM   4161  N   ASP A 274     -31.810  -7.149 -34.332  1.00 97.37           N  
ATOM   4162  CA  ASP A 274     -33.141  -6.586 -34.071  1.00 97.37           C  
ATOM   4163  C   ASP A 274     -33.278  -6.091 -32.619  1.00 97.37           C  
ATOM   4164  O   ASP A 274     -33.961  -6.686 -31.787  1.00 97.37           O  
ATOM   4165  CB  ASP A 274     -34.209  -7.607 -34.478  1.00 97.37           C  
ATOM   4166  CG  ASP A 274     -34.181  -7.890 -35.978  1.00 97.37           C  
ATOM   4167  OD1 ASP A 274     -34.199  -6.937 -36.786  1.00 97.37           O  
ATOM   4168  OD2 ASP A 274     -34.116  -9.082 -36.361  1.00 97.37           O1-
ATOM   4169  H   ASP A 274     -31.738  -8.148 -34.473  1.00 97.37           H  
ATOM   4170  HA  ASP A 274     -33.277  -5.715 -34.712  1.00 97.37           H  
ATOM   4171  HB2 ASP A 274     -35.195  -7.228 -34.211  1.00 97.37           H  
ATOM   4172  HB3 ASP A 274     -34.025  -8.538 -33.940  1.00 97.37           H  
ATOM   4173  N   TYR A 275     -32.575  -4.996 -32.316  1.00 96.40           N  
ATOM   4174  CA  TYR A 275     -32.374  -4.444 -30.980  1.00 96.40           C  
ATOM   4175  C   TYR A 275     -32.823  -2.992 -30.905  1.00 96.40           C  
ATOM   4176  O   TYR A 275     -32.181  -2.099 -31.457  1.00 96.40           O  
ATOM   4177  CB  TYR A 275     -30.893  -4.601 -30.593  1.00 96.40           C  
ATOM   4178  CG  TYR A 275     -30.412  -6.034 -30.468  1.00 96.40           C  
ATOM   4179  CD1 TYR A 275     -31.299  -7.072 -30.133  1.00 96.40           C  
ATOM   4180  CD2 TYR A 275     -29.061  -6.339 -30.720  1.00 96.40           C  
ATOM   4181  CE1 TYR A 275     -30.853  -8.393 -30.143  1.00 96.40           C  
ATOM   4182  CE2 TYR A 275     -28.594  -7.667 -30.644  1.00 96.40           C  
ATOM   4183  OH  TYR A 275     -29.169 -10.001 -30.328  1.00 96.40           O  
ATOM   4184  CZ  TYR A 275     -29.512  -8.698 -30.377  1.00 96.40           C  
ATOM   4185  H   TYR A 275     -31.986  -4.632 -33.051  1.00 96.40           H  
ATOM   4186  HA  TYR A 275     -32.989  -4.989 -30.263  1.00 96.40           H  
ATOM   4187  HB2 TYR A 275     -30.289  -4.103 -31.351  1.00 96.40           H  
ATOM   4188  HB3 TYR A 275     -30.700  -4.087 -29.652  1.00 96.40           H  
ATOM   4189  HD1 TYR A 275     -32.346  -6.895 -29.933  1.00 96.40           H  
ATOM   4190  HD2 TYR A 275     -28.381  -5.530 -30.942  1.00 96.40           H  
ATOM   4191  HE1 TYR A 275     -31.554  -9.207 -30.024  1.00 96.40           H  
ATOM   4192  HE2 TYR A 275     -27.545  -7.901 -30.749  1.00 96.40           H  
ATOM   4193  HH  TYR A 275     -28.358 -10.224 -30.790  1.00 96.40           H  
ATOM   4194  N   ILE A 276     -33.917  -2.775 -30.182  1.00 96.78           N  
ATOM   4195  CA  ILE A 276     -34.394  -1.456 -29.782  1.00 96.78           C  
ATOM   4196  C   ILE A 276     -34.231  -1.371 -28.268  1.00 96.78           C  
ATOM   4197  O   ILE A 276     -34.788  -2.198 -27.544  1.00 96.78           O  
ATOM   4198  CB  ILE A 276     -35.854  -1.239 -30.231  1.00 96.78           C  
ATOM   4199  CG1 ILE A 276     -36.077  -1.489 -31.742  1.00 96.78           C  
ATOM   4200  CG2 ILE A 276     -36.322   0.176 -29.850  1.00 96.78           C  
ATOM   4201  CD1 ILE A 276     -35.229  -0.635 -32.696  1.00 96.78           C  
ATOM   4202  H   ILE A 276     -34.371  -3.563 -29.744  1.00 96.78           H  
ATOM   4203  HA  ILE A 276     -33.777  -0.681 -30.235  1.00 96.78           H  
ATOM   4204  HB  ILE A 276     -36.485  -1.948 -29.696  1.00 96.78           H  
ATOM   4205 HG12 ILE A 276     -35.887  -2.539 -31.963  1.00 96.78           H  
ATOM   4206 HG13 ILE A 276     -37.127  -1.305 -31.968  1.00 96.78           H  
ATOM   4207 HG21 ILE A 276     -37.322   0.361 -30.241  1.00 96.78           H  
ATOM   4208 HG22 ILE A 276     -36.362   0.269 -28.765  1.00 96.78           H  
ATOM   4209 HG23 ILE A 276     -35.634   0.927 -30.238  1.00 96.78           H  
ATOM   4210 HD11 ILE A 276     -35.382   0.427 -32.503  1.00 96.78           H  
ATOM   4211 HD12 ILE A 276     -34.174  -0.885 -32.588  1.00 96.78           H  
ATOM   4212 HD13 ILE A 276     -35.525  -0.849 -33.724  1.00 96.78           H  
ATOM   4213  N   ASP A 277     -33.443  -0.401 -27.813  1.00 95.56           N  
ATOM   4214  CA  ASP A 277     -33.235  -0.151 -26.391  1.00 95.56           C  
ATOM   4215  C   ASP A 277     -34.563   0.267 -25.724  1.00 95.56           C  
ATOM   4216  O   ASP A 277     -35.451   0.804 -26.395  1.00 95.56           O  
ATOM   4217  CB  ASP A 277     -32.139   0.914 -26.185  1.00 95.56           C  
ATOM   4218  CG  ASP A 277     -30.700   0.434 -26.445  1.00 95.56           C  
ATOM   4219  OD1 ASP A 277     -30.469  -0.780 -26.609  1.00 95.56           O  
ATOM   4220  OD2 ASP A 277     -29.736   1.238 -26.381  1.00 95.56           O1-
ATOM   4221  H   ASP A 277     -33.062   0.267 -28.468  1.00 95.56           H  
ATOM   4222  HA  ASP A 277     -32.896  -1.081 -25.936  1.00 95.56           H  
ATOM   4223  HB2 ASP A 277     -32.365   1.760 -26.834  1.00 95.56           H  
ATOM   4224  HB3 ASP A 277     -32.182   1.264 -25.153  1.00 95.56           H  
ATOM   4225  N   PRO A 278     -34.723   0.078 -24.399  1.00 93.13           N  
ATOM   4226  CA  PRO A 278     -35.953   0.448 -23.692  1.00 93.13           C  
ATOM   4227  C   PRO A 278     -36.368   1.925 -23.821  1.00 93.13           C  
ATOM   4228  O   PRO A 278     -37.543   2.243 -23.661  1.00 93.13           O  
ATOM   4229  CB  PRO A 278     -35.689   0.080 -22.228  1.00 93.13           C  
ATOM   4230  CG  PRO A 278     -34.694  -1.075 -22.325  1.00 93.13           C  
ATOM   4231  CD  PRO A 278     -33.835  -0.675 -23.519  1.00 93.13           C  
ATOM   4232  HA  PRO A 278     -36.765  -0.170 -24.075  1.00 93.13           H  
ATOM   4233  HB2 PRO A 278     -35.220   0.916 -21.710  1.00 93.13           H  
ATOM   4234  HB3 PRO A 278     -36.606  -0.218 -21.718  1.00 93.13           H  
ATOM   4235  HG2 PRO A 278     -34.101  -1.180 -21.417  1.00 93.13           H  
ATOM   4236  HG3 PRO A 278     -35.224  -2.001 -22.550  1.00 93.13           H  
ATOM   4237  HD2 PRO A 278     -33.448  -1.574 -23.997  1.00 93.13           H  
ATOM   4238  HD3 PRO A 278     -33.016  -0.035 -23.191  1.00 93.13           H  
ATOM   4239  N   ASP A 279     -35.427   2.827 -24.117  1.00 92.53           N  
ATOM   4240  CA  ASP A 279     -35.687   4.251 -24.372  1.00 92.53           C  
ATOM   4241  C   ASP A 279     -36.068   4.560 -25.836  1.00 92.53           C  
ATOM   4242  O   ASP A 279     -36.264   5.719 -26.201  1.00 92.53           O  
ATOM   4243  CB  ASP A 279     -34.484   5.085 -23.894  1.00 92.53           C  
ATOM   4244  CG  ASP A 279     -33.227   4.945 -24.762  1.00 92.53           C  
ATOM   4245  OD1 ASP A 279     -33.164   4.023 -25.607  1.00 92.53           O  
ATOM   4246  OD2 ASP A 279     -32.292   5.760 -24.573  1.00 92.53           O1-
ATOM   4247  H   ASP A 279     -34.494   2.503 -24.326  1.00 92.53           H  
ATOM   4248  HA  ASP A 279     -36.543   4.550 -23.766  1.00 92.53           H  
ATOM   4249  HB2 ASP A 279     -34.239   4.800 -22.871  1.00 92.53           H  
ATOM   4250  HB3 ASP A 279     -34.777   6.134 -23.879  1.00 92.53           H  
ATOM   4251  N   GLY A 280     -36.184   3.531 -26.680  1.00 94.08           N  
ATOM   4252  CA  GLY A 280     -36.508   3.634 -28.100  1.00 94.08           C  
ATOM   4253  C   GLY A 280     -35.300   3.826 -29.018  1.00 94.08           C  
ATOM   4254  O   GLY A 280     -35.485   3.939 -30.232  1.00 94.08           O  
ATOM   4255  H   GLY A 280     -35.979   2.609 -26.322  1.00 94.08           H  
ATOM   4256  HA2 GLY A 280     -37.188   4.472 -28.256  1.00 94.08           H  
ATOM   4257  HA3 GLY A 280     -37.014   2.717 -28.403  1.00 94.08           H  
ATOM   4258  N   PHE A 281     -34.069   3.859 -28.494  1.00 94.49           N  
ATOM   4259  CA  PHE A 281     -32.875   3.961 -29.330  1.00 94.49           C  
ATOM   4260  C   PHE A 281     -32.680   2.695 -30.188  1.00 94.49           C  
ATOM   4261  O   PHE A 281     -32.580   1.582 -29.677  1.00 94.49           O  
ATOM   4262  CB  PHE A 281     -31.653   4.288 -28.459  1.00 94.49           C  
ATOM   4263  CG  PHE A 281     -30.357   4.407 -29.232  1.00 94.49           C  
ATOM   4264  CD1 PHE A 281     -29.457   3.327 -29.272  1.00 94.49           C  
ATOM   4265  CD2 PHE A 281     -30.056   5.597 -29.919  1.00 94.49           C  
ATOM   4266  CE1 PHE A 281     -28.257   3.437 -29.995  1.00 94.49           C  
ATOM   4267  CE2 PHE A 281     -28.860   5.703 -30.652  1.00 94.49           C  
ATOM   4268  CZ  PHE A 281     -27.963   4.621 -30.693  1.00 94.49           C  
ATOM   4269  H   PHE A 281     -33.948   3.779 -27.494  1.00 94.49           H  
ATOM   4270  HA  PHE A 281     -33.019   4.801 -30.009  1.00 94.49           H  
ATOM   4271  HB2 PHE A 281     -31.527   3.518 -27.698  1.00 94.49           H  
ATOM   4272  HB3 PHE A 281     -31.836   5.227 -27.935  1.00 94.49           H  
ATOM   4273  HD1 PHE A 281     -29.689   2.415 -28.742  1.00 94.49           H  
ATOM   4274  HD2 PHE A 281     -30.746   6.426 -29.883  1.00 94.49           H  
ATOM   4275  HE1 PHE A 281     -27.556   2.615 -30.013  1.00 94.49           H  
ATOM   4276  HE2 PHE A 281     -28.630   6.615 -31.183  1.00 94.49           H  
ATOM   4277  HZ  PHE A 281     -27.046   4.698 -31.258  1.00 94.49           H  
ATOM   4278  N   ASP A 282     -32.598   2.862 -31.513  1.00 95.13           N  
ATOM   4279  CA  ASP A 282     -32.359   1.776 -32.478  1.00 95.13           C  
ATOM   4280  C   ASP A 282     -30.886   1.341 -32.449  1.00 95.13           C  
ATOM   4281  O   ASP A 282     -30.076   1.692 -33.314  1.00 95.13           O  
ATOM   4282  CB  ASP A 282     -32.855   2.207 -33.873  1.00 95.13           C  
ATOM   4283  CG  ASP A 282     -32.697   1.184 -35.018  1.00 95.13           C  
ATOM   4284  OD1 ASP A 282     -32.227   0.037 -34.816  1.00 95.13           O  
ATOM   4285  OD2 ASP A 282     -32.992   1.599 -36.170  1.00 95.13           O1-
ATOM   4286  H   ASP A 282     -32.736   3.793 -31.877  1.00 95.13           H  
ATOM   4287  HA  ASP A 282     -32.949   0.910 -32.177  1.00 95.13           H  
ATOM   4288  HB2 ASP A 282     -32.329   3.118 -34.158  1.00 95.13           H  
ATOM   4289  HB3 ASP A 282     -33.913   2.456 -33.792  1.00 95.13           H  
ATOM   4290  N   ARG A 283     -30.538   0.567 -31.417  1.00 94.86           N  
ATOM   4291  CA  ARG A 283     -29.212  -0.032 -31.244  1.00 94.86           C  
ATOM   4292  C   ARG A 283     -28.845  -0.936 -32.419  1.00 94.86           C  
ATOM   4293  O   ARG A 283     -27.694  -0.973 -32.857  1.00 94.86           O  
ATOM   4294  CB  ARG A 283     -29.214  -0.819 -29.922  1.00 94.86           C  
ATOM   4295  CG  ARG A 283     -27.827  -1.361 -29.564  1.00 94.86           C  
ATOM   4296  CD  ARG A 283     -26.834  -0.252 -29.211  1.00 94.86           C  
ATOM   4297  NE  ARG A 283     -27.221   0.369 -27.935  1.00 94.86           N  
ATOM   4298  NH1 ARG A 283     -25.235   0.119 -26.800  1.00 94.86           N  
ATOM   4299  NH2 ARG A 283     -27.075   0.804 -25.741  1.00 94.86           N1+
ATOM   4300  CZ  ARG A 283     -26.503   0.410 -26.836  1.00 94.86           C  
ATOM   4301  H   ARG A 283     -31.245   0.393 -30.716  1.00 94.86           H  
ATOM   4302  HA  ARG A 283     -28.478   0.773 -31.213  1.00 94.86           H  
ATOM   4303  HB2 ARG A 283     -29.576  -0.178 -29.118  1.00 94.86           H  
ATOM   4304  HB3 ARG A 283     -29.903  -1.661 -30.005  1.00 94.86           H  
ATOM   4305  HG2 ARG A 283     -27.919  -2.039 -28.715  1.00 94.86           H  
ATOM   4306  HG3 ARG A 283     -27.437  -1.928 -30.409  1.00 94.86           H  
ATOM   4307  HD2 ARG A 283     -26.793   0.497 -30.002  1.00 94.86           H  
ATOM   4308  HD3 ARG A 283     -25.841  -0.696 -29.138  1.00 94.86           H  
ATOM   4309  HE  ARG A 283     -28.201   0.571 -27.790  1.00 94.86           H  
ATOM   4310 HH11 ARG A 283     -24.712   0.325 -25.961  1.00 94.86           H  
ATOM   4311 HH12 ARG A 283     -24.773  -0.041 -27.683  1.00 94.86           H  
ATOM   4312 HH21 ARG A 283     -26.604   0.691 -24.854  1.00 94.86           H  
ATOM   4313 HH22 ARG A 283     -28.061   1.014 -25.798  1.00 94.86           H  
ATOM   4314  N   GLY A 284     -29.837  -1.628 -32.966  1.00 95.53           N  
ATOM   4315  CA  GLY A 284     -29.695  -2.504 -34.114  1.00 95.53           C  
ATOM   4316  C   GLY A 284     -29.113  -1.811 -35.337  1.00 95.53           C  
ATOM   4317  O   GLY A 284     -28.230  -2.358 -35.995  1.00 95.53           O  
ATOM   4318  H   GLY A 284     -30.748  -1.543 -32.539  1.00 95.53           H  
ATOM   4319  HA2 GLY A 284     -29.069  -3.356 -33.852  1.00 95.53           H  
ATOM   4320  HA3 GLY A 284     -30.696  -2.843 -34.381  1.00 95.53           H  
ATOM   4321  N   ARG A 285     -29.544  -0.580 -35.628  1.00 95.18           N  
ATOM   4322  CA  ARG A 285     -29.013   0.207 -36.751  1.00 95.18           C  
ATOM   4323  C   ARG A 285     -27.522   0.444 -36.616  1.00 95.18           C  
ATOM   4324  O   ARG A 285     -26.806   0.294 -37.606  1.00 95.18           O  
ATOM   4325  CB  ARG A 285     -29.775   1.527 -36.835  1.00 95.18           C  
ATOM   4326  CG  ARG A 285     -29.248   2.503 -37.897  1.00 95.18           C  
ATOM   4327  CD  ARG A 285     -29.953   3.853 -37.762  1.00 95.18           C  
ATOM   4328  NE  ARG A 285     -31.411   3.724 -37.945  1.00 95.18           N  
ATOM   4329  NH1 ARG A 285     -31.678   5.154 -39.734  1.00 95.18           N  
ATOM   4330  NH2 ARG A 285     -33.437   4.076 -38.857  1.00 95.18           N1+
ATOM   4331  CZ  ARG A 285     -32.162   4.325 -38.846  1.00 95.18           C  
ATOM   4332  H   ARG A 285     -30.306  -0.205 -35.080  1.00 95.18           H  
ATOM   4333  HA  ARG A 285     -29.151  -0.353 -37.677  1.00 95.18           H  
ATOM   4334  HB2 ARG A 285     -29.754   2.017 -35.862  1.00 95.18           H  
ATOM   4335  HB3 ARG A 285     -30.805   1.277 -37.090  1.00 95.18           H  
ATOM   4336  HG2 ARG A 285     -29.413   2.091 -38.893  1.00 95.18           H  
ATOM   4337  HG3 ARG A 285     -28.180   2.678 -37.759  1.00 95.18           H  
ATOM   4338  HD2 ARG A 285     -29.517   4.543 -38.485  1.00 95.18           H  
ATOM   4339  HD3 ARG A 285     -29.758   4.249 -36.766  1.00 95.18           H  
ATOM   4340  HE  ARG A 285     -31.887   3.099 -37.312  1.00 95.18           H  
ATOM   4341 HH11 ARG A 285     -32.291   5.594 -40.405  1.00 95.18           H  
ATOM   4342 HH12 ARG A 285     -30.690   5.362 -39.708  1.00 95.18           H  
ATOM   4343 HH21 ARG A 285     -34.061   4.494 -39.533  1.00 95.18           H  
ATOM   4344 HH22 ARG A 285     -33.794   3.428 -38.169  1.00 95.18           H  
ATOM   4345  N   PHE A 286     -27.065   0.784 -35.413  1.00 95.60           N  
ATOM   4346  CA  PHE A 286     -25.641   0.941 -35.150  1.00 95.60           C  
ATOM   4347  C   PHE A 286     -24.895  -0.367 -35.451  1.00 95.60           C  
ATOM   4348  O   PHE A 286     -23.973  -0.364 -36.265  1.00 95.60           O  
ATOM   4349  CB  PHE A 286     -25.422   1.437 -33.716  1.00 95.60           C  
ATOM   4350  CG  PHE A 286     -23.963   1.402 -33.333  1.00 95.60           C  
ATOM   4351  CD1 PHE A 286     -23.495   0.438 -32.422  1.00 95.60           C  
ATOM   4352  CD2 PHE A 286     -23.060   2.274 -33.964  1.00 95.60           C  
ATOM   4353  CE1 PHE A 286     -22.117   0.325 -32.174  1.00 95.60           C  
ATOM   4354  CE2 PHE A 286     -21.687   2.167 -33.707  1.00 95.60           C  
ATOM   4355  CZ  PHE A 286     -21.217   1.179 -32.834  1.00 95.60           C  
ATOM   4356  H   PHE A 286     -27.717   0.837 -34.645  1.00 95.60           H  
ATOM   4357  HA  PHE A 286     -25.241   1.696 -35.826  1.00 95.60           H  
ATOM   4358  HB2 PHE A 286     -25.791   2.459 -33.628  1.00 95.60           H  
ATOM   4359  HB3 PHE A 286     -25.984   0.820 -33.015  1.00 95.60           H  
ATOM   4360  HD1 PHE A 286     -24.193  -0.215 -31.920  1.00 95.60           H  
ATOM   4361  HD2 PHE A 286     -23.413   3.021 -34.661  1.00 95.60           H  
ATOM   4362  HE1 PHE A 286     -21.747  -0.408 -31.471  1.00 95.60           H  
ATOM   4363  HE2 PHE A 286     -20.990   2.829 -34.202  1.00 95.60           H  
ATOM   4364  HZ  PHE A 286     -20.152   1.084 -32.684  1.00 95.60           H  
ATOM   4365  N   TYR A 287     -25.347  -1.502 -34.916  1.00 96.62           N  
ATOM   4366  CA  TYR A 287     -24.715  -2.803 -35.169  1.00 96.62           C  
ATOM   4367  C   TYR A 287     -24.714  -3.216 -36.641  1.00 96.62           C  
ATOM   4368  O   TYR A 287     -23.670  -3.615 -37.154  1.00 96.62           O  
ATOM   4369  CB  TYR A 287     -25.396  -3.868 -34.309  1.00 96.62           C  
ATOM   4370  CG  TYR A 287     -25.208  -3.719 -32.810  1.00 96.62           C  
ATOM   4371  CD1 TYR A 287     -24.110  -3.023 -32.258  1.00 96.62           C  
ATOM   4372  CD2 TYR A 287     -26.171  -4.282 -31.956  1.00 96.62           C  
ATOM   4373  CE1 TYR A 287     -24.020  -2.825 -30.870  1.00 96.62           C  
ATOM   4374  CE2 TYR A 287     -26.070  -4.110 -30.563  1.00 96.62           C  
ATOM   4375  OH  TYR A 287     -24.994  -3.081 -28.700  1.00 96.62           O  
ATOM   4376  CZ  TYR A 287     -25.018  -3.347 -30.026  1.00 96.62           C  
ATOM   4377  H   TYR A 287     -26.122  -1.459 -34.269  1.00 96.62           H  
ATOM   4378  HA  TYR A 287     -23.661  -2.744 -34.896  1.00 96.62           H  
ATOM   4379  HB2 TYR A 287     -26.464  -3.846 -34.527  1.00 96.62           H  
ATOM   4380  HB3 TYR A 287     -25.033  -4.851 -34.608  1.00 96.62           H  
ATOM   4381  HD1 TYR A 287     -23.338  -2.599 -32.882  1.00 96.62           H  
ATOM   4382  HD2 TYR A 287     -27.005  -4.819 -32.385  1.00 96.62           H  
ATOM   4383  HE1 TYR A 287     -23.208  -2.247 -30.456  1.00 96.62           H  
ATOM   4384  HE2 TYR A 287     -26.816  -4.498 -29.884  1.00 96.62           H  
ATOM   4385  HH  TYR A 287     -24.193  -2.644 -28.404  1.00 96.62           H  
ATOM   4386  N   ARG A 288     -25.834  -3.053 -37.357  1.00 95.53           N  
ATOM   4387  CA  ARG A 288     -25.903  -3.307 -38.806  1.00 95.53           C  
ATOM   4388  C   ARG A 288     -24.888  -2.463 -39.575  1.00 95.53           C  
ATOM   4389  O   ARG A 288     -24.225  -2.979 -40.473  1.00 95.53           O  
ATOM   4390  CB  ARG A 288     -27.325  -3.038 -39.330  1.00 95.53           C  
ATOM   4391  CG  ARG A 288     -28.334  -4.119 -38.910  1.00 95.53           C  
ATOM   4392  CD  ARG A 288     -29.718  -3.903 -39.545  1.00 95.53           C  
ATOM   4393  NE  ARG A 288     -30.433  -2.712 -39.034  1.00 95.53           N  
ATOM   4394  NH1 ARG A 288     -31.220  -3.623 -37.069  1.00 95.53           N  
ATOM   4395  NH2 ARG A 288     -31.751  -1.529 -37.585  1.00 95.53           N1+
ATOM   4396  CZ  ARG A 288     -31.129  -2.634 -37.906  1.00 95.53           C  
ATOM   4397  H   ARG A 288     -26.662  -2.741 -36.871  1.00 95.53           H  
ATOM   4398  HA  ARG A 288     -25.637  -4.346 -39.001  1.00 95.53           H  
ATOM   4399  HB2 ARG A 288     -27.293  -3.015 -40.419  1.00 95.53           H  
ATOM   4400  HB3 ARG A 288     -27.663  -2.063 -38.978  1.00 95.53           H  
ATOM   4401  HG2 ARG A 288     -28.429  -4.148 -37.826  1.00 95.53           H  
ATOM   4402  HG3 ARG A 288     -27.964  -5.088 -39.244  1.00 95.53           H  
ATOM   4403  HD2 ARG A 288     -30.330  -4.785 -39.355  1.00 95.53           H  
ATOM   4404  HD3 ARG A 288     -29.608  -3.826 -40.627  1.00 95.53           H  
ATOM   4405  HE  ARG A 288     -30.480  -1.911 -39.648  1.00 95.53           H  
ATOM   4406 HH11 ARG A 288     -31.823  -3.577 -36.259  1.00 95.53           H  
ATOM   4407 HH12 ARG A 288     -30.837  -4.527 -37.306  1.00 95.53           H  
ATOM   4408 HH21 ARG A 288     -31.798  -0.738 -38.209  1.00 95.53           H  
ATOM   4409 HH22 ARG A 288     -32.156  -1.411 -36.667  1.00 95.53           H  
ATOM   4410  N   SER A 289     -24.743  -1.187 -39.212  1.00 95.22           N  
ATOM   4411  CA  SER A 289     -23.784  -0.287 -39.860  1.00 95.22           C  
ATOM   4412  C   SER A 289     -22.328  -0.657 -39.560  1.00 95.22           C  
ATOM   4413  O   SER A 289     -21.497  -0.643 -40.466  1.00 95.22           O  
ATOM   4414  CB  SER A 289     -24.087   1.172 -39.499  1.00 95.22           C  
ATOM   4415  OG  SER A 289     -23.700   1.541 -38.189  1.00 95.22           O  
ATOM   4416  H   SER A 289     -25.327  -0.827 -38.470  1.00 95.22           H  
ATOM   4417  HA  SER A 289     -23.912  -0.381 -40.939  1.00 95.22           H  
ATOM   4418  HB2 SER A 289     -25.157   1.349 -39.614  1.00 95.22           H  
ATOM   4419  HB3 SER A 289     -23.563   1.819 -40.202  1.00 95.22           H  
ATOM   4420  HG  SER A 289     -23.824   0.820 -37.568  1.00 95.22           H  
ATOM   4421  N   THR A 290     -22.035  -1.053 -38.320  1.00 95.04           N  
ATOM   4422  CA  THR A 290     -20.676  -1.337 -37.848  1.00 95.04           C  
ATOM   4423  C   THR A 290     -20.185  -2.703 -38.312  1.00 95.04           C  
ATOM   4424  O   THR A 290     -19.096  -2.818 -38.872  1.00 95.04           O  
ATOM   4425  CB  THR A 290     -20.623  -1.223 -36.318  1.00 95.04           C  
ATOM   4426  CG2 THR A 290     -19.221  -1.453 -35.761  1.00 95.04           C  
ATOM   4427  OG1 THR A 290     -20.999   0.085 -35.965  1.00 95.04           O  
ATOM   4428  H   THR A 290     -22.756  -0.989 -37.616  1.00 95.04           H  
ATOM   4429  HA  THR A 290     -19.998  -0.589 -38.260  1.00 95.04           H  
ATOM   4430  HB  THR A 290     -21.316  -1.933 -35.868  1.00 95.04           H  
ATOM   4431 HG21 THR A 290     -18.978  -2.516 -35.774  1.00 95.04           H  
ATOM   4432 HG22 THR A 290     -18.490  -0.907 -36.357  1.00 95.04           H  
ATOM   4433 HG23 THR A 290     -19.169  -1.088 -34.735  1.00 95.04           H  
ATOM   4434  HG1 THR A 290     -21.330   0.095 -35.064  1.00 95.04           H  
ATOM   4435  N   TYR A 291     -20.990  -3.751 -38.132  1.00 95.08           N  
ATOM   4436  CA  TYR A 291     -20.599  -5.109 -38.514  1.00 95.08           C  
ATOM   4437  C   TYR A 291     -20.726  -5.343 -40.022  1.00 95.08           C  
ATOM   4438  O   TYR A 291     -19.970  -6.131 -40.600  1.00 95.08           O  
ATOM   4439  CB  TYR A 291     -21.441  -6.125 -37.735  1.00 95.08           C  
ATOM   4440  CG  TYR A 291     -21.436  -5.975 -36.222  1.00 95.08           C  
ATOM   4441  CD1 TYR A 291     -20.257  -5.670 -35.510  1.00 95.08           C  
ATOM   4442  CD2 TYR A 291     -22.635  -6.177 -35.518  1.00 95.08           C  
ATOM   4443  CE1 TYR A 291     -20.293  -5.554 -34.105  1.00 95.08           C  
ATOM   4444  CE2 TYR A 291     -22.672  -6.090 -34.119  1.00 95.08           C  
ATOM   4445  OH  TYR A 291     -21.608  -5.621 -32.061  1.00 95.08           O  
ATOM   4446  CZ  TYR A 291     -21.508  -5.759 -33.409  1.00 95.08           C  
ATOM   4447  H   TYR A 291     -21.883  -3.616 -37.682  1.00 95.08           H  
ATOM   4448  HA  TYR A 291     -19.551  -5.260 -38.255  1.00 95.08           H  
ATOM   4449  HB2 TYR A 291     -22.468  -6.059 -38.092  1.00 95.08           H  
ATOM   4450  HB3 TYR A 291     -21.076  -7.124 -37.972  1.00 95.08           H  
ATOM   4451  HD1 TYR A 291     -19.323  -5.516 -36.029  1.00 95.08           H  
ATOM   4452  HD2 TYR A 291     -23.543  -6.388 -36.063  1.00 95.08           H  
ATOM   4453  HE1 TYR A 291     -19.394  -5.303 -33.561  1.00 95.08           H  
ATOM   4454  HE2 TYR A 291     -23.597  -6.274 -33.593  1.00 95.08           H  
ATOM   4455  HH  TYR A 291     -22.528  -5.637 -31.784  1.00 95.08           H  
ATOM   4456  N   GLY A 292     -21.660  -4.656 -40.683  1.00 92.40           N  
ATOM   4457  CA  GLY A 292     -21.942  -4.830 -42.102  1.00 92.40           C  
ATOM   4458  C   GLY A 292     -22.668  -6.141 -42.417  1.00 92.40           C  
ATOM   4459  O   GLY A 292     -23.341  -6.734 -41.579  1.00 92.40           O  
ATOM   4460  H   GLY A 292     -22.258  -4.032 -40.162  1.00 92.40           H  
ATOM   4461  HA2 GLY A 292     -22.568  -4.004 -42.439  1.00 92.40           H  
ATOM   4462  HA3 GLY A 292     -21.004  -4.797 -42.655  1.00 92.40           H  
ATOM   4463  N   SER A 293     -22.561  -6.583 -43.672  1.00 88.62           N  
ATOM   4464  CA  SER A 293     -23.380  -7.683 -44.196  1.00 88.62           C  
ATOM   4465  C   SER A 293     -22.825  -9.088 -43.915  1.00 88.62           C  
ATOM   4466  O   SER A 293     -21.644  -9.272 -43.606  1.00 88.62           O  
ATOM   4467  CB  SER A 293     -23.636  -7.476 -45.695  1.00 88.62           C  
ATOM   4468  OG  SER A 293     -22.569  -7.977 -46.479  1.00 88.62           O  
ATOM   4469  H   SER A 293     -21.981  -6.056 -44.310  1.00 88.62           H  
ATOM   4470  HA  SER A 293     -24.350  -7.626 -43.704  1.00 88.62           H  
ATOM   4471  HB2 SER A 293     -24.546  -8.009 -45.975  1.00 88.62           H  
ATOM   4472  HB3 SER A 293     -23.788  -6.417 -45.903  1.00 88.62           H  
ATOM   4473  HG  SER A 293     -21.739  -7.612 -46.165  1.00 88.62           H  
ATOM   4474  N   TYR A 294     -23.688 -10.084 -44.134  1.00 92.22           N  
ATOM   4475  CA  TYR A 294     -23.365 -11.516 -44.230  1.00 92.22           C  
ATOM   4476  C   TYR A 294     -23.076 -11.981 -45.668  1.00 92.22           C  
ATOM   4477  O   TYR A 294     -23.130 -13.171 -45.953  1.00 92.22           O  
ATOM   4478  CB  TYR A 294     -24.538 -12.315 -43.644  1.00 92.22           C  
ATOM   4479  CG  TYR A 294     -24.734 -12.104 -42.165  1.00 92.22           C  
ATOM   4480  CD1 TYR A 294     -23.893 -12.774 -41.260  1.00 92.22           C  
ATOM   4481  CD2 TYR A 294     -25.721 -11.225 -41.692  1.00 92.22           C  
ATOM   4482  CE1 TYR A 294     -24.019 -12.562 -39.875  1.00 92.22           C  
ATOM   4483  CE2 TYR A 294     -25.824 -10.988 -40.312  1.00 92.22           C  
ATOM   4484  OH  TYR A 294     -25.137 -11.433 -38.073  1.00 92.22           O  
ATOM   4485  CZ  TYR A 294     -24.995 -11.665 -39.399  1.00 92.22           C  
ATOM   4486  H   TYR A 294     -24.657  -9.829 -44.256  1.00 92.22           H  
ATOM   4487  HA  TYR A 294     -22.472 -11.724 -43.641  1.00 92.22           H  
ATOM   4488  HB2 TYR A 294     -25.451 -12.039 -44.172  1.00 92.22           H  
ATOM   4489  HB3 TYR A 294     -24.377 -13.381 -43.801  1.00 92.22           H  
ATOM   4490  HD1 TYR A 294     -23.168 -13.482 -41.634  1.00 92.22           H  
ATOM   4491  HD2 TYR A 294     -26.385 -10.705 -42.367  1.00 92.22           H  
ATOM   4492  HE1 TYR A 294     -23.384 -13.092 -39.179  1.00 92.22           H  
ATOM   4493  HE2 TYR A 294     -26.521 -10.260 -39.927  1.00 92.22           H  
ATOM   4494  HH  TYR A 294     -24.607 -12.012 -37.520  1.00 92.22           H  
ATOM   4495  N   GLY A 295     -22.902 -11.064 -46.623  1.00 86.70           N  
ATOM   4496  CA  GLY A 295     -22.572 -11.433 -48.000  1.00 86.70           C  
ATOM   4497  C   GLY A 295     -21.132 -11.925 -48.139  1.00 86.70           C  
ATOM   4498  O   GLY A 295     -20.271 -11.599 -47.320  1.00 86.70           O  
ATOM   4499  H   GLY A 295     -22.791 -10.096 -46.355  1.00 86.70           H  
ATOM   4500  HA2 GLY A 295     -22.698 -10.569 -48.651  1.00 86.70           H  
ATOM   4501  HA3 GLY A 295     -23.238 -12.226 -48.340  1.00 86.70           H  
ATOM   4502  N   ALA A 296     -20.862 -12.664 -49.215  1.00 83.72           N  
ATOM   4503  CA  ALA A 296     -19.504 -13.049 -49.576  1.00 83.72           C  
ATOM   4504  C   ALA A 296     -18.589 -11.816 -49.716  1.00 83.72           C  
ATOM   4505  O   ALA A 296     -18.944 -10.825 -50.359  1.00 83.72           O  
ATOM   4506  CB  ALA A 296     -19.548 -13.872 -50.870  1.00 83.72           C  
ATOM   4507  H   ALA A 296     -21.620 -12.986 -49.799  1.00 83.72           H  
ATOM   4508  HA  ALA A 296     -19.111 -13.681 -48.780  1.00 83.72           H  
ATOM   4509  HB1 ALA A 296     -19.945 -13.266 -51.684  1.00 83.72           H  
ATOM   4510  HB2 ALA A 296     -20.186 -14.745 -50.728  1.00 83.72           H  
ATOM   4511  HB3 ALA A 296     -18.543 -14.204 -51.129  1.00 83.72           H  
ATOM   4512  N   VAL A 297     -17.388 -11.897 -49.142  1.00 86.27           N  
ATOM   4513  CA  VAL A 297     -16.353 -10.858 -49.235  1.00 86.27           C  
ATOM   4514  C   VAL A 297     -15.176 -11.351 -50.070  1.00 86.27           C  
ATOM   4515  O   VAL A 297     -14.858 -12.539 -50.054  1.00 86.27           O  
ATOM   4516  CB  VAL A 297     -15.890 -10.369 -47.848  1.00 86.27           C  
ATOM   4517  CG1 VAL A 297     -17.045  -9.715 -47.079  1.00 86.27           C  
ATOM   4518  CG2 VAL A 297     -15.273 -11.467 -46.970  1.00 86.27           C  
ATOM   4519  H   VAL A 297     -17.156 -12.740 -48.637  1.00 86.27           H  
ATOM   4520  HA  VAL A 297     -16.769  -9.993 -49.751  1.00 86.27           H  
ATOM   4521  HB  VAL A 297     -15.132  -9.602 -48.005  1.00 86.27           H  
ATOM   4522 HG11 VAL A 297     -17.494  -8.926 -47.683  1.00 86.27           H  
ATOM   4523 HG12 VAL A 297     -16.674  -9.287 -46.148  1.00 86.27           H  
ATOM   4524 HG13 VAL A 297     -17.810 -10.455 -46.844  1.00 86.27           H  
ATOM   4525 HG21 VAL A 297     -14.418 -11.919 -47.471  1.00 86.27           H  
ATOM   4526 HG22 VAL A 297     -14.921 -11.036 -46.033  1.00 86.27           H  
ATOM   4527 HG23 VAL A 297     -16.010 -12.238 -46.746  1.00 86.27           H  
ATOM   4528  N   GLN A 298     -14.500 -10.439 -50.776  1.00 87.69           N  
ATOM   4529  CA  GLN A 298     -13.186 -10.744 -51.347  1.00 87.69           C  
ATOM   4530  C   GLN A 298     -12.173 -10.856 -50.198  1.00 87.69           C  
ATOM   4531  O   GLN A 298     -11.960  -9.853 -49.505  1.00 87.69           O  
ATOM   4532  CB  GLN A 298     -12.753  -9.688 -52.374  1.00 87.69           C  
ATOM   4533  CG  GLN A 298     -13.580  -9.743 -53.669  1.00 87.69           C  
ATOM   4534  CD  GLN A 298     -13.494 -11.096 -54.378  1.00 87.69           C  
ATOM   4535  NE2 GLN A 298     -14.606 -11.760 -54.607  1.00 87.69           N  
ATOM   4536  OE1 GLN A 298     -12.430 -11.589 -54.726  1.00 87.69           O  
ATOM   4537  H   GLN A 298     -14.797  -9.474 -50.743  1.00 87.69           H  
ATOM   4538  HA  GLN A 298     -13.256 -11.694 -51.877  1.00 87.69           H  
ATOM   4539  HB2 GLN A 298     -12.839  -8.694 -51.934  1.00 87.69           H  
ATOM   4540  HB3 GLN A 298     -11.707  -9.856 -52.628  1.00 87.69           H  
ATOM   4541  HG2 GLN A 298     -14.621  -9.517 -53.439  1.00 87.69           H  
ATOM   4542  HG3 GLN A 298     -13.218  -8.977 -54.354  1.00 87.69           H  
ATOM   4543 HE21 GLN A 298     -14.508 -12.704 -54.950  1.00 87.69           H  
ATOM   4544 HE22 GLN A 298     -15.496 -11.404 -54.290  1.00 87.69           H  
ATOM   4545  N   PRO A 299     -11.576 -12.038 -49.961  1.00 88.77           N  
ATOM   4546  CA  PRO A 299     -10.742 -12.258 -48.785  1.00 88.77           C  
ATOM   4547  C   PRO A 299      -9.457 -11.423 -48.826  1.00 88.77           C  
ATOM   4548  O   PRO A 299      -8.746 -11.412 -49.829  1.00 88.77           O  
ATOM   4549  CB  PRO A 299     -10.428 -13.758 -48.769  1.00 88.77           C  
ATOM   4550  CG  PRO A 299     -11.459 -14.393 -49.698  1.00 88.77           C  
ATOM   4551  CD  PRO A 299     -11.740 -13.286 -50.700  1.00 88.77           C  
ATOM   4552  HA  PRO A 299     -11.317 -12.005 -47.894  1.00 88.77           H  
ATOM   4553  HB2 PRO A 299     -10.495 -14.163 -47.759  1.00 88.77           H  
ATOM   4554  HB3 PRO A 299      -9.432 -13.938 -49.174  1.00 88.77           H  
ATOM   4555  HG2 PRO A 299     -12.377 -14.622 -49.156  1.00 88.77           H  
ATOM   4556  HG3 PRO A 299     -11.070 -15.287 -50.186  1.00 88.77           H  
ATOM   4557  HD2 PRO A 299     -11.009 -13.323 -51.507  1.00 88.77           H  
ATOM   4558  HD3 PRO A 299     -12.745 -13.433 -51.097  1.00 88.77           H  
ATOM   4559  N   ASN A 300      -9.137 -10.756 -47.723  1.00 88.88           N  
ATOM   4560  CA  ASN A 300      -7.868 -10.080 -47.472  1.00 88.88           C  
ATOM   4561  C   ASN A 300      -7.581 -10.058 -45.959  1.00 88.88           C  
ATOM   4562  O   ASN A 300      -8.411 -10.488 -45.163  1.00 88.88           O  
ATOM   4563  CB  ASN A 300      -7.903  -8.671 -48.095  1.00 88.88           C  
ATOM   4564  CG  ASN A 300      -8.945  -7.764 -47.469  1.00 88.88           C  
ATOM   4565  ND2 ASN A 300      -9.945  -7.357 -48.210  1.00 88.88           N  
ATOM   4566  OD1 ASN A 300      -8.858  -7.391 -46.315  1.00 88.88           O  
ATOM   4567  H   ASN A 300      -9.792 -10.766 -46.955  1.00 88.88           H  
ATOM   4568  HA  ASN A 300      -7.068 -10.648 -47.948  1.00 88.88           H  
ATOM   4569  HB2 ASN A 300      -6.931  -8.191 -47.979  1.00 88.88           H  
ATOM   4570  HB3 ASN A 300      -8.097  -8.762 -49.163  1.00 88.88           H  
ATOM   4571 HD21 ASN A 300     -10.661  -6.833 -47.727  1.00 88.88           H  
ATOM   4572 HD22 ASN A 300     -10.096  -7.779 -49.115  1.00 88.88           H  
ATOM   4573  N   GLN A 301      -6.415  -9.553 -45.549  1.00 85.43           N  
ATOM   4574  CA  GLN A 301      -6.039  -9.537 -44.126  1.00 85.43           C  
ATOM   4575  C   GLN A 301      -7.001  -8.712 -43.253  1.00 85.43           C  
ATOM   4576  O   GLN A 301      -7.265  -9.092 -42.122  1.00 85.43           O  
ATOM   4577  CB  GLN A 301      -4.600  -9.023 -43.955  1.00 85.43           C  
ATOM   4578  CG  GLN A 301      -3.557  -9.995 -44.529  1.00 85.43           C  
ATOM   4579  CD  GLN A 301      -2.116  -9.592 -44.210  1.00 85.43           C  
ATOM   4580  NE2 GLN A 301      -1.176  -9.927 -45.067  1.00 85.43           N  
ATOM   4581  OE1 GLN A 301      -1.783  -9.019 -43.179  1.00 85.43           O  
ATOM   4582  H   GLN A 301      -5.765  -9.183 -46.227  1.00 85.43           H  
ATOM   4583  HA  GLN A 301      -6.082 -10.554 -43.738  1.00 85.43           H  
ATOM   4584  HB2 GLN A 301      -4.495  -8.046 -44.428  1.00 85.43           H  
ATOM   4585  HB3 GLN A 301      -4.410  -8.908 -42.888  1.00 85.43           H  
ATOM   4586  HG2 GLN A 301      -3.679 -10.051 -45.610  1.00 85.43           H  
ATOM   4587  HG3 GLN A 301      -3.727 -10.988 -44.115  1.00 85.43           H  
ATOM   4588 HE21 GLN A 301      -1.399 -10.470 -45.889  1.00 85.43           H  
ATOM   4589 HE22 GLN A 301      -0.236  -9.633 -44.846  1.00 85.43           H  
ATOM   4590  N   ASN A 302      -7.584  -7.628 -43.775  1.00 88.76           N  
ATOM   4591  CA  ASN A 302      -8.461  -6.741 -43.000  1.00 88.76           C  
ATOM   4592  C   ASN A 302      -9.877  -7.304 -42.805  1.00 88.76           C  
ATOM   4593  O   ASN A 302     -10.637  -6.778 -42.000  1.00 88.76           O  
ATOM   4594  CB  ASN A 302      -8.542  -5.367 -43.688  1.00 88.76           C  
ATOM   4595  CG  ASN A 302      -7.205  -4.671 -43.843  1.00 88.76           C  
ATOM   4596  ND2 ASN A 302      -7.072  -3.815 -44.828  1.00 88.76           N  
ATOM   4597  OD1 ASN A 302      -6.258  -4.874 -43.107  1.00 88.76           O  
ATOM   4598  H   ASN A 302      -7.450  -7.419 -44.754  1.00 88.76           H  
ATOM   4599  HA  ASN A 302      -8.035  -6.607 -42.006  1.00 88.76           H  
ATOM   4600  HB2 ASN A 302      -9.008  -5.477 -44.668  1.00 88.76           H  
ATOM   4601  HB3 ASN A 302      -9.177  -4.714 -43.089  1.00 88.76           H  
ATOM   4602 HD21 ASN A 302      -6.191  -3.324 -44.856  1.00 88.76           H  
ATOM   4603 HD22 ASN A 302      -7.862  -3.585 -45.414  1.00 88.76           H  
ATOM   4604  N   ASN A 303     -10.271  -8.327 -43.568  1.00 91.01           N  
ATOM   4605  CA  ASN A 303     -11.583  -8.967 -43.449  1.00 91.01           C  
ATOM   4606  C   ASN A 303     -11.494 -10.489 -43.265  1.00 91.01           C  
ATOM   4607  O   ASN A 303     -12.502 -11.174 -43.434  1.00 91.01           O  
ATOM   4608  CB  ASN A 303     -12.481  -8.526 -44.619  1.00 91.01           C  
ATOM   4609  CG  ASN A 303     -12.079  -9.084 -45.974  1.00 91.01           C  
ATOM   4610  ND2 ASN A 303     -12.635  -8.554 -47.036  1.00 91.01           N  
ATOM   4611  OD1 ASN A 303     -11.293  -9.998 -46.123  1.00 91.01           O  
ATOM   4612  H   ASN A 303      -9.614  -8.707 -44.235  1.00 91.01           H  
ATOM   4613  HA  ASN A 303     -12.051  -8.611 -42.532  1.00 91.01           H  
ATOM   4614  HB2 ASN A 303     -12.482  -7.437 -44.668  1.00 91.01           H  
ATOM   4615  HB3 ASN A 303     -13.499  -8.860 -44.418  1.00 91.01           H  
ATOM   4616 HD21 ASN A 303     -12.368  -8.975 -47.915  1.00 91.01           H  
ATOM   4617 HD22 ASN A 303     -13.313  -7.810 -46.950  1.00 91.01           H  
ATOM   4618  N   ALA A 304     -10.310 -10.997 -42.909  1.00 91.82           N  
ATOM   4619  CA  ALA A 304     -10.011 -12.416 -42.748  1.00 91.82           C  
ATOM   4620  C   ALA A 304     -11.033 -13.121 -41.845  1.00 91.82           C  
ATOM   4621  O   ALA A 304     -11.569 -14.172 -42.194  1.00 91.82           O  
ATOM   4622  CB  ALA A 304      -8.597 -12.507 -42.155  1.00 91.82           C  
ATOM   4623  H   ALA A 304      -9.537 -10.358 -42.782  1.00 91.82           H  
ATOM   4624  HA  ALA A 304     -10.026 -12.901 -43.724  1.00 91.82           H  
ATOM   4625  HB1 ALA A 304      -7.881 -12.020 -42.816  1.00 91.82           H  
ATOM   4626  HB2 ALA A 304      -8.563 -12.012 -41.184  1.00 91.82           H  
ATOM   4627  HB3 ALA A 304      -8.309 -13.549 -42.016  1.00 91.82           H  
ATOM   4628  N   ASP A 305     -11.375 -12.485 -40.728  1.00 87.73           N  
ATOM   4629  CA  ASP A 305     -12.274 -13.050 -39.724  1.00 87.73           C  
ATOM   4630  C   ASP A 305     -13.719 -13.164 -40.237  1.00 87.73           C  
ATOM   4631  O   ASP A 305     -14.465 -14.059 -39.840  1.00 87.73           O  
ATOM   4632  CB  ASP A 305     -12.185 -12.184 -38.459  1.00 87.73           C  
ATOM   4633  CG  ASP A 305     -10.752 -12.030 -37.927  1.00 87.73           C  
ATOM   4634  OD1 ASP A 305      -9.897 -12.896 -38.229  1.00 87.73           O  
ATOM   4635  OD2 ASP A 305     -10.516 -10.986 -37.289  1.00 87.73           O1-
ATOM   4636  H   ASP A 305     -10.802 -11.705 -40.440  1.00 87.73           H  
ATOM   4637  HA  ASP A 305     -11.932 -14.052 -39.469  1.00 87.73           H  
ATOM   4638  HB2 ASP A 305     -12.806 -12.628 -37.681  1.00 87.73           H  
ATOM   4639  HB3 ASP A 305     -12.581 -11.196 -38.692  1.00 87.73           H  
ATOM   4640  N   ARG A 306     -14.114 -12.331 -41.213  1.00 93.43           N  
ATOM   4641  CA  ARG A 306     -15.458 -12.386 -41.815  1.00 93.43           C  
ATOM   4642  C   ARG A 306     -15.698 -13.661 -42.618  1.00 93.43           C  
ATOM   4643  O   ARG A 306     -16.851 -13.979 -42.896  1.00 93.43           O  
ATOM   4644  CB  ARG A 306     -15.738 -11.151 -42.683  1.00 93.43           C  
ATOM   4645  CG  ARG A 306     -15.629  -9.849 -41.884  1.00 93.43           C  
ATOM   4646  CD  ARG A 306     -16.200  -8.675 -42.683  1.00 93.43           C  
ATOM   4647  NE  ARG A 306     -16.244  -7.457 -41.858  1.00 93.43           N  
ATOM   4648  NH1 ARG A 306     -16.990  -5.963 -43.438  1.00 93.43           N  
ATOM   4649  NH2 ARG A 306     -16.690  -5.337 -41.295  1.00 93.43           N1+
ATOM   4650  CZ  ARG A 306     -16.637  -6.253 -42.212  1.00 93.43           C  
ATOM   4651  H   ARG A 306     -13.420 -11.712 -41.606  1.00 93.43           H  
ATOM   4652  HA  ARG A 306     -16.184 -12.411 -41.002  1.00 93.43           H  
ATOM   4653  HB2 ARG A 306     -16.754 -11.236 -43.072  1.00 93.43           H  
ATOM   4654  HB3 ARG A 306     -15.053 -11.124 -43.531  1.00 93.43           H  
ATOM   4655  HG2 ARG A 306     -14.585  -9.648 -41.641  1.00 93.43           H  
ATOM   4656  HG3 ARG A 306     -16.187  -9.957 -40.955  1.00 93.43           H  
ATOM   4657  HD2 ARG A 306     -15.581  -8.508 -43.565  1.00 93.43           H  
ATOM   4658  HD3 ARG A 306     -17.212  -8.924 -42.999  1.00 93.43           H  
ATOM   4659  HE  ARG A 306     -16.038  -7.541 -40.873  1.00 93.43           H  
ATOM   4660 HH11 ARG A 306     -17.281  -5.018 -43.643  1.00 93.43           H  
ATOM   4661 HH12 ARG A 306     -16.989  -6.702 -44.127  1.00 93.43           H  
ATOM   4662 HH21 ARG A 306     -16.526  -5.627 -40.343  1.00 93.43           H  
ATOM   4663 HH22 ARG A 306     -17.065  -4.410 -41.441  1.00 93.43           H  
ATOM   4664  N   LEU A 307     -14.652 -14.412 -42.968  1.00 92.93           N  
ATOM   4665  CA  LEU A 307     -14.784 -15.686 -43.682  1.00 92.93           C  
ATOM   4666  C   LEU A 307     -15.522 -16.758 -42.872  1.00 92.93           C  
ATOM   4667  O   LEU A 307     -16.068 -17.683 -43.471  1.00 92.93           O  
ATOM   4668  CB  LEU A 307     -13.391 -16.206 -44.070  1.00 92.93           C  
ATOM   4669  CG  LEU A 307     -12.601 -15.297 -45.025  1.00 92.93           C  
ATOM   4670  CD1 LEU A 307     -11.221 -15.915 -45.244  1.00 92.93           C  
ATOM   4671  CD2 LEU A 307     -13.294 -15.140 -46.380  1.00 92.93           C  
ATOM   4672  H   LEU A 307     -13.732 -14.116 -42.671  1.00 92.93           H  
ATOM   4673  HA  LEU A 307     -15.380 -15.526 -44.581  1.00 92.93           H  
ATOM   4674  HB2 LEU A 307     -13.505 -17.183 -44.539  1.00 92.93           H  
ATOM   4675  HB3 LEU A 307     -12.812 -16.348 -43.158  1.00 92.93           H  
ATOM   4676  HG  LEU A 307     -12.478 -14.305 -44.591  1.00 92.93           H  
ATOM   4677 HD11 LEU A 307     -11.317 -16.909 -45.681  1.00 92.93           H  
ATOM   4678 HD12 LEU A 307     -10.718 -16.001 -44.281  1.00 92.93           H  
ATOM   4679 HD13 LEU A 307     -10.615 -15.272 -45.883  1.00 92.93           H  
ATOM   4680 HD21 LEU A 307     -12.709 -14.447 -46.986  1.00 92.93           H  
ATOM   4681 HD22 LEU A 307     -14.281 -14.698 -46.248  1.00 92.93           H  
ATOM   4682 HD23 LEU A 307     -13.380 -16.106 -46.876  1.00 92.93           H  
ATOM   4683  N   LEU A 308     -15.549 -16.633 -41.541  1.00 94.78           N  
ATOM   4684  CA  LEU A 308     -16.176 -17.602 -40.635  1.00 94.78           C  
ATOM   4685  C   LEU A 308     -17.529 -17.136 -40.078  1.00 94.78           C  
ATOM   4686  O   LEU A 308     -18.242 -17.925 -39.461  1.00 94.78           O  
ATOM   4687  CB  LEU A 308     -15.169 -17.968 -39.533  1.00 94.78           C  
ATOM   4688  CG  LEU A 308     -13.858 -18.572 -40.077  1.00 94.78           C  
ATOM   4689  CD1 LEU A 308     -12.950 -18.945 -38.915  1.00 94.78           C  
ATOM   4690  CD2 LEU A 308     -14.081 -19.812 -40.940  1.00 94.78           C  
ATOM   4691  H   LEU A 308     -15.056 -15.858 -41.121  1.00 94.78           H  
ATOM   4692  HA  LEU A 308     -16.410 -18.511 -41.189  1.00 94.78           H  
ATOM   4693  HB2 LEU A 308     -14.934 -17.073 -38.957  1.00 94.78           H  
ATOM   4694  HB3 LEU A 308     -15.639 -18.686 -38.861  1.00 94.78           H  
ATOM   4695  HG  LEU A 308     -13.335 -17.830 -40.679  1.00 94.78           H  
ATOM   4696 HD11 LEU A 308     -12.616 -18.010 -38.464  1.00 94.78           H  
ATOM   4697 HD12 LEU A 308     -12.072 -19.479 -39.277  1.00 94.78           H  
ATOM   4698 HD13 LEU A 308     -13.478 -19.559 -38.186  1.00 94.78           H  
ATOM   4699 HD21 LEU A 308     -13.117 -20.236 -41.222  1.00 94.78           H  
ATOM   4700 HD22 LEU A 308     -14.663 -20.548 -40.387  1.00 94.78           H  
ATOM   4701 HD23 LEU A 308     -14.606 -19.545 -41.858  1.00 94.78           H  
ATOM   4702  N   ARG A 309     -17.919 -15.895 -40.390  1.00 95.41           N  
ATOM   4703  CA  ARG A 309     -19.176 -15.259 -39.971  1.00 95.41           C  
ATOM   4704  C   ARG A 309     -20.423 -16.020 -40.418  1.00 95.41           C  
ATOM   4705  O   ARG A 309     -21.421 -16.063 -39.706  1.00 95.41           O  
ATOM   4706  CB  ARG A 309     -19.167 -13.839 -40.548  1.00 95.41           C  
ATOM   4707  CG  ARG A 309     -20.438 -13.055 -40.209  1.00 95.41           C  
ATOM   4708  CD  ARG A 309     -20.382 -11.631 -40.755  1.00 95.41           C  
ATOM   4709  NE  ARG A 309     -19.308 -10.878 -40.101  1.00 95.41           N  
ATOM   4710  NH1 ARG A 309     -19.668  -8.828 -41.059  1.00 95.41           N  
ATOM   4711  NH2 ARG A 309     -18.187  -9.103 -39.397  1.00 95.41           N1+
ATOM   4712  CZ  ARG A 309     -19.067  -9.597 -40.200  1.00 95.41           C  
ATOM   4713  H   ARG A 309     -17.264 -15.339 -40.922  1.00 95.41           H  
ATOM   4714  HA  ARG A 309     -19.217 -15.220 -38.883  1.00 95.41           H  
ATOM   4715  HB2 ARG A 309     -19.084 -13.893 -41.634  1.00 95.41           H  
ATOM   4716  HB3 ARG A 309     -18.295 -13.315 -40.158  1.00 95.41           H  
ATOM   4717  HG2 ARG A 309     -21.292 -13.560 -40.662  1.00 95.41           H  
ATOM   4718  HG3 ARG A 309     -20.588 -13.029 -39.131  1.00 95.41           H  
ATOM   4719  HD2 ARG A 309     -21.339 -11.147 -40.559  1.00 95.41           H  
ATOM   4720  HD3 ARG A 309     -20.216 -11.662 -41.832  1.00 95.41           H  
ATOM   4721  HE  ARG A 309     -18.718 -11.376 -39.450  1.00 95.41           H  
ATOM   4722 HH11 ARG A 309     -20.387  -9.208 -41.658  1.00 95.41           H  
ATOM   4723 HH12 ARG A 309     -19.603  -7.829 -40.929  1.00 95.41           H  
ATOM   4724 HH21 ARG A 309     -17.708  -9.738 -38.775  1.00 95.41           H  
ATOM   4725 HH22 ARG A 309     -17.911  -8.131 -39.389  1.00 95.41           H  
ATOM   4726  N   THR A 310     -20.389 -16.581 -41.624  1.00 96.64           N  
ATOM   4727  CA  THR A 310     -21.452 -17.443 -42.147  1.00 96.64           C  
ATOM   4728  C   THR A 310     -20.964 -18.873 -42.263  1.00 96.64           C  
ATOM   4729  O   THR A 310     -19.809 -19.135 -42.597  1.00 96.64           O  
ATOM   4730  CB  THR A 310     -21.987 -16.986 -43.507  1.00 96.64           C  
ATOM   4731  CG2 THR A 310     -22.689 -15.635 -43.431  1.00 96.64           C  
ATOM   4732  OG1 THR A 310     -20.929 -16.882 -44.431  1.00 96.64           O  
ATOM   4733  H   THR A 310     -19.528 -16.508 -42.148  1.00 96.64           H  
ATOM   4734  HA  THR A 310     -22.293 -17.441 -41.453  1.00 96.64           H  
ATOM   4735  HB  THR A 310     -22.701 -17.725 -43.870  1.00 96.64           H  
ATOM   4736 HG21 THR A 310     -23.112 -15.406 -44.410  1.00 96.64           H  
ATOM   4737 HG22 THR A 310     -23.488 -15.677 -42.693  1.00 96.64           H  
ATOM   4738 HG23 THR A 310     -21.972 -14.858 -43.165  1.00 96.64           H  
ATOM   4739  HG1 THR A 310     -20.318 -17.606 -44.276  1.00 96.64           H  
ATOM   4740  N   THR A 311     -21.873 -19.812 -42.063  1.00 97.76           N  
ATOM   4741  CA  THR A 311     -21.605 -21.238 -42.178  1.00 97.76           C  
ATOM   4742  C   THR A 311     -21.984 -21.709 -43.573  1.00 97.76           C  
ATOM   4743  O   THR A 311     -23.160 -21.786 -43.926  1.00 97.76           O  
ATOM   4744  CB  THR A 311     -22.365 -21.982 -41.084  1.00 97.76           C  
ATOM   4745  CG2 THR A 311     -22.069 -23.474 -41.059  1.00 97.76           C  
ATOM   4746  OG1 THR A 311     -21.999 -21.452 -39.828  1.00 97.76           O  
ATOM   4747  H   THR A 311     -22.808 -19.525 -41.810  1.00 97.76           H  
ATOM   4748  HA  THR A 311     -20.543 -21.429 -42.030  1.00 97.76           H  
ATOM   4749  HB  THR A 311     -23.436 -21.835 -41.223  1.00 97.76           H  
ATOM   4750 HG21 THR A 311     -21.019 -23.656 -40.836  1.00 97.76           H  
ATOM   4751 HG22 THR A 311     -22.688 -23.919 -40.280  1.00 97.76           H  
ATOM   4752 HG23 THR A 311     -22.324 -23.928 -42.017  1.00 97.76           H  
ATOM   4753  HG1 THR A 311     -21.067 -21.225 -39.872  1.00 97.76           H  
ATOM   4754  N   ALA A 312     -20.979 -22.035 -44.377  1.00 95.83           N  
ATOM   4755  CA  ALA A 312     -21.203 -22.654 -45.674  1.00 95.83           C  
ATOM   4756  C   ALA A 312     -21.271 -24.176 -45.498  1.00 95.83           C  
ATOM   4757  O   ALA A 312     -20.359 -24.794 -44.953  1.00 95.83           O  
ATOM   4758  CB  ALA A 312     -20.158 -22.137 -46.662  1.00 95.83           C  
ATOM   4759  H   ALA A 312     -20.037 -21.968 -44.022  1.00 95.83           H  
ATOM   4760  HA  ALA A 312     -22.169 -22.331 -46.061  1.00 95.83           H  
ATOM   4761  HB1 ALA A 312     -19.194 -22.033 -46.164  1.00 95.83           H  
ATOM   4762  HB2 ALA A 312     -20.109 -22.792 -47.532  1.00 95.83           H  
ATOM   4763  HB3 ALA A 312     -20.460 -21.144 -46.996  1.00 95.83           H  
ATOM   4764  N   LEU A 313     -22.375 -24.770 -45.947  1.00 97.75           N  
ATOM   4765  CA  LEU A 313     -22.647 -26.194 -45.761  1.00 97.75           C  
ATOM   4766  C   LEU A 313     -21.951 -27.056 -46.815  1.00 97.75           C  
ATOM   4767  O   LEU A 313     -21.497 -26.563 -47.852  1.00 97.75           O  
ATOM   4768  CB  LEU A 313     -24.163 -26.449 -45.715  1.00 97.75           C  
ATOM   4769  CG  LEU A 313     -24.951 -25.618 -44.691  1.00 97.75           C  
ATOM   4770  CD1 LEU A 313     -26.422 -26.032 -44.742  1.00 97.75           C  
ATOM   4771  CD2 LEU A 313     -24.435 -25.827 -43.268  1.00 97.75           C  
ATOM   4772  H   LEU A 313     -23.077 -24.204 -46.401  1.00 97.75           H  
ATOM   4773  HA  LEU A 313     -22.228 -26.506 -44.804  1.00 97.75           H  
ATOM   4774  HB2 LEU A 313     -24.301 -27.498 -45.448  1.00 97.75           H  
ATOM   4775  HB3 LEU A 313     -24.579 -26.282 -46.709  1.00 97.75           H  
ATOM   4776  HG  LEU A 313     -24.877 -24.562 -44.950  1.00 97.75           H  
ATOM   4777 HD11 LEU A 313     -26.534 -27.064 -44.409  1.00 97.75           H  
ATOM   4778 HD12 LEU A 313     -27.009 -25.378 -44.097  1.00 97.75           H  
ATOM   4779 HD13 LEU A 313     -26.799 -25.941 -45.761  1.00 97.75           H  
ATOM   4780 HD21 LEU A 313     -23.370 -25.601 -43.211  1.00 97.75           H  
ATOM   4781 HD22 LEU A 313     -24.944 -25.143 -42.588  1.00 97.75           H  
ATOM   4782 HD23 LEU A 313     -24.607 -26.854 -42.947  1.00 97.75           H  
ATOM   4783  N   GLU A 314     -21.868 -28.352 -46.536  1.00 95.55           N  
ATOM   4784  CA  GLU A 314     -21.245 -29.352 -47.403  1.00 95.55           C  
ATOM   4785  C   GLU A 314     -22.281 -30.377 -47.860  1.00 95.55           C  
ATOM   4786  O   GLU A 314     -23.097 -30.816 -47.047  1.00 95.55           O  
ATOM   4787  CB  GLU A 314     -20.093 -30.044 -46.670  1.00 95.55           C  
ATOM   4788  CG  GLU A 314     -18.967 -29.036 -46.433  1.00 95.55           C  
ATOM   4789  CD  GLU A 314     -17.809 -29.565 -45.595  1.00 95.55           C  
ATOM   4790  OE1 GLU A 314     -17.005 -28.679 -45.221  1.00 95.55           O  
ATOM   4791  OE2 GLU A 314     -17.750 -30.789 -45.343  1.00 95.55           O1-
ATOM   4792  H   GLU A 314     -22.230 -28.675 -45.650  1.00 95.55           H  
ATOM   4793  HA  GLU A 314     -20.828 -28.850 -48.276  1.00 95.55           H  
ATOM   4794  HB2 GLU A 314     -19.717 -30.864 -47.282  1.00 95.55           H  
ATOM   4795  HB3 GLU A 314     -20.452 -30.439 -45.719  1.00 95.55           H  
ATOM   4796  HG2 GLU A 314     -18.589 -28.698 -47.398  1.00 95.55           H  
ATOM   4797  HG3 GLU A 314     -19.371 -28.164 -45.916  1.00 95.55           H  
ATOM   4798  N   PRO A 315     -22.305 -30.761 -49.147  1.00 94.87           N  
ATOM   4799  CA  PRO A 315     -23.201 -31.808 -49.618  1.00 94.87           C  
ATOM   4800  C   PRO A 315     -22.902 -33.130 -48.903  1.00 94.87           C  
ATOM   4801  O   PRO A 315     -21.750 -33.555 -48.811  1.00 94.87           O  
ATOM   4802  CB  PRO A 315     -22.965 -31.899 -51.128  1.00 94.87           C  
ATOM   4803  CG  PRO A 315     -21.540 -31.371 -51.303  1.00 94.87           C  
ATOM   4804  CD  PRO A 315     -21.460 -30.288 -50.232  1.00 94.87           C  
ATOM   4805  HA  PRO A 315     -24.237 -31.525 -49.430  1.00 94.87           H  
ATOM   4806  HB2 PRO A 315     -23.663 -31.239 -51.642  1.00 94.87           H  
ATOM   4807  HB3 PRO A 315     -23.066 -32.919 -51.500  1.00 94.87           H  
ATOM   4808  HG2 PRO A 315     -21.374 -30.965 -52.302  1.00 94.87           H  
ATOM   4809  HG3 PRO A 315     -20.822 -32.160 -51.082  1.00 94.87           H  
ATOM   4810  HD2 PRO A 315     -21.861 -29.352 -50.620  1.00 94.87           H  
ATOM   4811  HD3 PRO A 315     -20.429 -30.145 -49.911  1.00 94.87           H  
ATOM   4812  N   VAL A 316     -23.947 -33.819 -48.440  1.00 94.96           N  
ATOM   4813  CA  VAL A 316     -23.786 -35.147 -47.833  1.00 94.96           C  
ATOM   4814  C   VAL A 316     -23.482 -36.163 -48.932  1.00 94.96           C  
ATOM   4815  O   VAL A 316     -24.330 -36.464 -49.775  1.00 94.96           O  
ATOM   4816  CB  VAL A 316     -25.007 -35.548 -46.992  1.00 94.96           C  
ATOM   4817  CG1 VAL A 316     -24.893 -36.977 -46.440  1.00 94.96           C  
ATOM   4818  CG2 VAL A 316     -25.155 -34.593 -45.798  1.00 94.96           C  
ATOM   4819  H   VAL A 316     -24.874 -33.434 -48.554  1.00 94.96           H  
ATOM   4820  HA  VAL A 316     -22.929 -35.111 -47.160  1.00 94.96           H  
ATOM   4821  HB  VAL A 316     -25.900 -35.493 -47.613  1.00 94.96           H  
ATOM   4822 HG11 VAL A 316     -24.904 -37.700 -47.255  1.00 94.96           H  
ATOM   4823 HG12 VAL A 316     -23.963 -37.089 -45.885  1.00 94.96           H  
ATOM   4824 HG13 VAL A 316     -25.735 -37.194 -45.782  1.00 94.96           H  
ATOM   4825 HG21 VAL A 316     -24.238 -34.589 -45.208  1.00 94.96           H  
ATOM   4826 HG22 VAL A 316     -25.982 -34.902 -45.159  1.00 94.96           H  
ATOM   4827 HG23 VAL A 316     -25.341 -33.578 -46.151  1.00 94.96           H  
ATOM   4828  N   ALA A 317     -22.260 -36.697 -48.920  1.00 86.99           N  
ATOM   4829  CA  ALA A 317     -21.791 -37.653 -49.916  1.00 86.99           C  
ATOM   4830  C   ALA A 317     -22.722 -38.874 -50.012  1.00 86.99           C  
ATOM   4831  O   ALA A 317     -23.079 -39.481 -49.006  1.00 86.99           O  
ATOM   4832  CB  ALA A 317     -20.355 -38.065 -49.574  1.00 86.99           C  
ATOM   4833  H   ALA A 317     -21.596 -36.348 -48.244  1.00 86.99           H  
ATOM   4834  HA  ALA A 317     -21.780 -37.150 -50.883  1.00 86.99           H  
ATOM   4835  HB1 ALA A 317     -19.968 -38.732 -50.343  1.00 86.99           H  
ATOM   4836  HB2 ALA A 317     -20.335 -38.580 -48.613  1.00 86.99           H  
ATOM   4837  HB3 ALA A 317     -19.718 -37.181 -49.519  1.00 86.99           H  
ATOM   4838  N   GLY A 318     -23.115 -39.238 -51.236  1.00 86.05           N  
ATOM   4839  CA  GLY A 318     -24.010 -40.369 -51.504  1.00 86.05           C  
ATOM   4840  C   GLY A 318     -25.500 -40.100 -51.264  1.00 86.05           C  
ATOM   4841  O   GLY A 318     -26.313 -40.987 -51.525  1.00 86.05           O  
ATOM   4842  H   GLY A 318     -22.806 -38.680 -52.020  1.00 86.05           H  
ATOM   4843  HA2 GLY A 318     -23.892 -40.668 -52.545  1.00 86.05           H  
ATOM   4844  HA3 GLY A 318     -23.715 -41.210 -50.876  1.00 86.05           H  
ATOM   4845  N   ALA A 319     -25.893 -38.911 -50.795  1.00 86.61           N  
ATOM   4846  CA  ALA A 319     -27.299 -38.517 -50.777  1.00 86.61           C  
ATOM   4847  C   ALA A 319     -27.816 -38.276 -52.207  1.00 86.61           C  
ATOM   4848  O   ALA A 319     -27.078 -37.838 -53.091  1.00 86.61           O  
ATOM   4849  CB  ALA A 319     -27.479 -37.280 -49.893  1.00 86.61           C  
ATOM   4850  H   ALA A 319     -25.204 -38.206 -50.581  1.00 86.61           H  
ATOM   4851  HA  ALA A 319     -27.881 -39.328 -50.341  1.00 86.61           H  
ATOM   4852  HB1 ALA A 319     -26.936 -36.436 -50.321  1.00 86.61           H  
ATOM   4853  HB2 ALA A 319     -27.099 -37.479 -48.891  1.00 86.61           H  
ATOM   4854  HB3 ALA A 319     -28.537 -37.023 -49.836  1.00 86.61           H  
ATOM   4855  N   ASN A 320     -29.108 -38.527 -52.436  1.00 83.62           N  
ATOM   4856  CA  ASN A 320     -29.739 -38.188 -53.709  1.00 83.62           C  
ATOM   4857  C   ASN A 320     -29.683 -36.663 -53.924  1.00 83.62           C  
ATOM   4858  O   ASN A 320     -30.176 -35.903 -53.089  1.00 83.62           O  
ATOM   4859  CB  ASN A 320     -31.171 -38.754 -53.725  1.00 83.62           C  
ATOM   4860  CG  ASN A 320     -31.905 -38.510 -55.036  1.00 83.62           C  
ATOM   4861  ND2 ASN A 320     -32.940 -39.266 -55.310  1.00 83.62           N  
ATOM   4862  OD1 ASN A 320     -31.561 -37.656 -55.837  1.00 83.62           O  
ATOM   4863  H   ASN A 320     -29.679 -38.874 -51.680  1.00 83.62           H  
ATOM   4864  HA  ASN A 320     -29.174 -38.663 -54.510  1.00 83.62           H  
ATOM   4865  HB2 ASN A 320     -31.753 -38.301 -52.922  1.00 83.62           H  
ATOM   4866  HB3 ASN A 320     -31.125 -39.828 -53.555  1.00 83.62           H  
ATOM   4867 HD21 ASN A 320     -33.262 -39.970 -54.661  1.00 83.62           H  
ATOM   4868 HD22 ASN A 320     -33.439 -39.023 -56.153  1.00 83.62           H  
ATOM   4869  N   ALA A 321     -29.126 -36.223 -55.055  1.00 78.64           N  
ATOM   4870  CA  ALA A 321     -28.990 -34.809 -55.399  1.00 78.64           C  
ATOM   4871  C   ALA A 321     -30.330 -34.046 -55.379  1.00 78.64           C  
ATOM   4872  O   ALA A 321     -30.350 -32.858 -55.062  1.00 78.64           O  
ATOM   4873  CB  ALA A 321     -28.316 -34.721 -56.774  1.00 78.64           C  
ATOM   4874  H   ALA A 321     -28.740 -36.901 -55.696  1.00 78.64           H  
ATOM   4875  HA  ALA A 321     -28.337 -34.336 -54.665  1.00 78.64           H  
ATOM   4876  HB1 ALA A 321     -27.336 -35.197 -56.738  1.00 78.64           H  
ATOM   4877  HB2 ALA A 321     -28.932 -35.214 -57.527  1.00 78.64           H  
ATOM   4878  HB3 ALA A 321     -28.187 -33.675 -57.051  1.00 78.64           H  
ATOM   4879  N   SER A 322     -31.462 -34.719 -55.635  1.00 83.69           N  
ATOM   4880  CA  SER A 322     -32.794 -34.101 -55.570  1.00 83.69           C  
ATOM   4881  C   SER A 322     -33.239 -33.732 -54.152  1.00 83.69           C  
ATOM   4882  O   SER A 322     -34.137 -32.910 -54.003  1.00 83.69           O  
ATOM   4883  CB  SER A 322     -33.846 -35.011 -56.212  1.00 83.69           C  
ATOM   4884  OG  SER A 322     -34.163 -36.117 -55.385  1.00 83.69           O  
ATOM   4885  H   SER A 322     -31.408 -35.705 -55.846  1.00 83.69           H  
ATOM   4886  HA  SER A 322     -32.763 -33.173 -56.142  1.00 83.69           H  
ATOM   4887  HB2 SER A 322     -34.753 -34.433 -56.390  1.00 83.69           H  
ATOM   4888  HB3 SER A 322     -33.472 -35.369 -57.171  1.00 83.69           H  
ATOM   4889  HG  SER A 322     -34.768 -35.819 -54.702  1.00 83.69           H  
ATOM   4890  N   LEU A 323     -32.645 -34.334 -53.112  1.00 84.51           N  
ATOM   4891  CA  LEU A 323     -32.939 -33.990 -51.717  1.00 84.51           C  
ATOM   4892  C   LEU A 323     -32.285 -32.674 -51.293  1.00 84.51           C  
ATOM   4893  O   LEU A 323     -32.733 -32.080 -50.315  1.00 84.51           O  
ATOM   4894  CB  LEU A 323     -32.470 -35.115 -50.771  1.00 84.51           C  
ATOM   4895  CG  LEU A 323     -33.237 -36.441 -50.896  1.00 84.51           C  
ATOM   4896  CD1 LEU A 323     -32.584 -37.490 -49.992  1.00 84.51           C  
ATOM   4897  CD2 LEU A 323     -34.702 -36.301 -50.479  1.00 84.51           C  
ATOM   4898  H   LEU A 323     -31.900 -34.991 -53.296  1.00 84.51           H  
ATOM   4899  HA  LEU A 323     -34.012 -33.843 -51.598  1.00 84.51           H  
ATOM   4900  HB2 LEU A 323     -31.408 -35.294 -50.940  1.00 84.51           H  
ATOM   4901  HB3 LEU A 323     -32.572 -34.764 -49.745  1.00 84.51           H  
ATOM   4902  HG  LEU A 323     -33.196 -36.795 -51.926  1.00 84.51           H  
ATOM   4903 HD11 LEU A 323     -32.623 -37.161 -48.954  1.00 84.51           H  
ATOM   4904 HD12 LEU A 323     -33.106 -38.443 -50.086  1.00 84.51           H  
ATOM   4905 HD13 LEU A 323     -31.542 -37.631 -50.282  1.00 84.51           H  
ATOM   4906 HD21 LEU A 323     -35.195 -37.272 -50.535  1.00 84.51           H  
ATOM   4907 HD22 LEU A 323     -35.221 -35.614 -51.148  1.00 84.51           H  
ATOM   4908 HD23 LEU A 323     -34.762 -35.921 -49.459  1.00 84.51           H  
ATOM   4909  N   ARG A 324     -31.223 -32.244 -51.998  1.00 93.86           N  
ATOM   4910  CA  ARG A 324     -30.381 -31.102 -51.600  1.00 93.86           C  
ATOM   4911  C   ARG A 324     -30.020 -31.177 -50.124  1.00 93.86           C  
ATOM   4912  O   ARG A 324     -30.340 -30.294 -49.333  1.00 93.86           O  
ATOM   4913  CB  ARG A 324     -31.089 -29.797 -51.938  1.00 93.86           C  
ATOM   4914  CG  ARG A 324     -31.216 -29.640 -53.441  1.00 93.86           C  
ATOM   4915  CD  ARG A 324     -31.744 -28.242 -53.683  1.00 93.86           C  
ATOM   4916  NE  ARG A 324     -32.376 -28.201 -54.995  1.00 93.86           N  
ATOM   4917  NH1 ARG A 324     -34.007 -26.721 -54.410  1.00 93.86           N  
ATOM   4918  NH2 ARG A 324     -34.036 -27.685 -56.426  1.00 93.86           N1+
ATOM   4919  CZ  ARG A 324     -33.468 -27.539 -55.269  1.00 93.86           C  
ATOM   4920  H   ARG A 324     -30.986 -32.750 -52.840  1.00 93.86           H  
ATOM   4921  HA  ARG A 324     -29.441 -31.133 -52.152  1.00 93.86           H  
ATOM   4922  HB2 ARG A 324     -32.078 -29.795 -51.480  1.00 93.86           H  
ATOM   4923  HB3 ARG A 324     -30.533 -28.949 -51.538  1.00 93.86           H  
ATOM   4924  HG2 ARG A 324     -31.912 -30.385 -53.826  1.00 93.86           H  
ATOM   4925  HG3 ARG A 324     -30.246 -29.752 -53.926  1.00 93.86           H  
ATOM   4926  HD2 ARG A 324     -32.468 -28.000 -52.905  1.00 93.86           H  
ATOM   4927  HD3 ARG A 324     -30.922 -27.527 -53.635  1.00 93.86           H  
ATOM   4928  HE  ARG A 324     -31.947 -28.736 -55.737  1.00 93.86           H  
ATOM   4929 HH11 ARG A 324     -33.458 -26.438 -53.611  1.00 93.86           H  
ATOM   4930 HH12 ARG A 324     -34.731 -26.129 -54.793  1.00 93.86           H  
ATOM   4931 HH21 ARG A 324     -34.536 -26.851 -56.694  1.00 93.86           H  
ATOM   4932 HH22 ARG A 324     -33.566 -28.201 -57.156  1.00 93.86           H  
ATOM   4933  N   ARG A 325     -29.411 -32.301 -49.768  1.00 97.09           N  
ATOM   4934  CA  ARG A 325     -29.038 -32.632 -48.402  1.00 97.09           C  
ATOM   4935  C   ARG A 325     -27.634 -32.132 -48.114  1.00 97.09           C  
ATOM   4936  O   ARG A 325     -26.678 -32.570 -48.754  1.00 97.09           O  
ATOM   4937  CB  ARG A 325     -29.183 -34.138 -48.229  1.00 97.09           C  
ATOM   4938  CG  ARG A 325     -28.761 -34.596 -46.832  1.00 97.09           C  
ATOM   4939  CD  ARG A 325     -29.194 -36.050 -46.668  1.00 97.09           C  
ATOM   4940  NE  ARG A 325     -30.590 -36.083 -46.227  1.00 97.09           N  
ATOM   4941  NH1 ARG A 325     -30.753 -38.261 -45.609  1.00 97.09           N  
ATOM   4942  NH2 ARG A 325     -32.595 -36.996 -45.745  1.00 97.09           N1+
ATOM   4943  CZ  ARG A 325     -31.306 -37.113 -45.861  1.00 97.09           C  
ATOM   4944  H   ARG A 325     -29.194 -32.964 -50.499  1.00 97.09           H  
ATOM   4945  HA  ARG A 325     -29.730 -32.147 -47.715  1.00 97.09           H  
ATOM   4946  HB2 ARG A 325     -30.224 -34.406 -48.410  1.00 97.09           H  
ATOM   4947  HB3 ARG A 325     -28.563 -34.650 -48.965  1.00 97.09           H  
ATOM   4948  HG2 ARG A 325     -29.216 -33.974 -46.061  1.00 97.09           H  
ATOM   4949  HG3 ARG A 325     -27.677 -34.525 -46.747  1.00 97.09           H  
ATOM   4950  HD2 ARG A 325     -28.532 -36.563 -45.970  1.00 97.09           H  
ATOM   4951  HD3 ARG A 325     -29.100 -36.571 -47.621  1.00 97.09           H  
ATOM   4952  HE  ARG A 325     -31.101 -35.219 -46.337  1.00 97.09           H  
ATOM   4953 HH11 ARG A 325     -31.297 -39.064 -45.327  1.00 97.09           H  
ATOM   4954 HH12 ARG A 325     -29.747 -38.350 -45.639  1.00 97.09           H  
ATOM   4955 HH21 ARG A 325     -33.012 -36.103 -45.965  1.00 97.09           H  
ATOM   4956 HH22 ARG A 325     -33.137 -37.844 -45.671  1.00 97.09           H  
ATOM   4957  N   PHE A 326     -27.525 -31.264 -47.121  1.00 97.71           N  
ATOM   4958  CA  PHE A 326     -26.261 -30.675 -46.707  1.00 97.71           C  
ATOM   4959  C   PHE A 326     -26.047 -30.832 -45.206  1.00 97.71           C  
ATOM   4960  O   PHE A 326     -27.002 -30.904 -44.432  1.00 97.71           O  
ATOM   4961  CB  PHE A 326     -26.191 -29.203 -47.116  1.00 97.71           C  
ATOM   4962  CG  PHE A 326     -26.296 -28.947 -48.604  1.00 97.71           C  
ATOM   4963  CD1 PHE A 326     -25.133 -28.812 -49.378  1.00 97.71           C  
ATOM   4964  CD2 PHE A 326     -27.551 -28.812 -49.218  1.00 97.71           C  
ATOM   4965  CE1 PHE A 326     -25.220 -28.605 -50.763  1.00 97.71           C  
ATOM   4966  CE2 PHE A 326     -27.640 -28.564 -50.596  1.00 97.71           C  
ATOM   4967  CZ  PHE A 326     -26.477 -28.487 -51.377  1.00 97.71           C  
ATOM   4968  H   PHE A 326     -28.361 -30.986 -46.626  1.00 97.71           H  
ATOM   4969  HA  PHE A 326     -25.445 -31.196 -47.207  1.00 97.71           H  
ATOM   4970  HB2 PHE A 326     -25.218 -28.832 -46.793  1.00 97.71           H  
ATOM   4971  HB3 PHE A 326     -26.960 -28.636 -46.592  1.00 97.71           H  
ATOM   4972  HD1 PHE A 326     -24.162 -28.852 -48.906  1.00 97.71           H  
ATOM   4973  HD2 PHE A 326     -28.445 -28.878 -48.616  1.00 97.71           H  
ATOM   4974  HE1 PHE A 326     -24.318 -28.499 -51.345  1.00 97.71           H  
ATOM   4975  HE2 PHE A 326     -28.604 -28.399 -51.055  1.00 97.71           H  
ATOM   4976  HZ  PHE A 326     -26.543 -28.299 -52.438  1.00 97.71           H  
ATOM   4977  N   SER A 327     -24.787 -30.867 -44.797  1.00 97.79           N  
ATOM   4978  CA  SER A 327     -24.360 -30.912 -43.405  1.00 97.79           C  
ATOM   4979  C   SER A 327     -23.518 -29.702 -43.044  1.00 97.79           C  
ATOM   4980  O   SER A 327     -22.824 -29.131 -43.889  1.00 97.79           O  
ATOM   4981  CB  SER A 327     -23.584 -32.193 -43.114  1.00 97.79           C  
ATOM   4982  OG  SER A 327     -22.532 -32.401 -44.037  1.00 97.79           O  
ATOM   4983  H   SER A 327     -24.056 -30.839 -45.492  1.00 97.79           H  
ATOM   4984  HA  SER A 327     -25.230 -30.902 -42.749  1.00 97.79           H  
ATOM   4985  HB2 SER A 327     -23.176 -32.122 -42.106  1.00 97.79           H  
ATOM   4986  HB3 SER A 327     -24.266 -33.041 -43.158  1.00 97.79           H  
ATOM   4987  HG  SER A 327     -21.894 -31.686 -43.973  1.00 97.79           H  
ATOM   4988  N   VAL A 328     -23.544 -29.345 -41.764  1.00 98.46           N  
ATOM   4989  CA  VAL A 328     -22.562 -28.416 -41.210  1.00 98.46           C  
ATOM   4990  C   VAL A 328     -21.157 -29.039 -41.271  1.00 98.46           C  
ATOM   4991  O   VAL A 328     -21.018 -30.240 -40.997  1.00 98.46           O  
ATOM   4992  CB  VAL A 328     -22.973 -27.999 -39.789  1.00 98.46           C  
ATOM   4993  CG1 VAL A 328     -22.856 -29.118 -38.754  1.00 98.46           C  
ATOM   4994  CG2 VAL A 328     -22.177 -26.794 -39.298  1.00 98.46           C  
ATOM   4995  H   VAL A 328     -24.132 -29.855 -41.122  1.00 98.46           H  
ATOM   4996  HA  VAL A 328     -22.580 -27.519 -41.830  1.00 98.46           H  
ATOM   4997  HB  VAL A 328     -24.019 -27.697 -39.842  1.00 98.46           H  
ATOM   4998 HG11 VAL A 328     -23.335 -28.800 -37.828  1.00 98.46           H  
ATOM   4999 HG12 VAL A 328     -21.806 -29.335 -38.558  1.00 98.46           H  
ATOM   5000 HG13 VAL A 328     -23.329 -30.026 -39.129  1.00 98.46           H  
ATOM   5001 HG21 VAL A 328     -22.619 -26.409 -38.379  1.00 98.46           H  
ATOM   5002 HG22 VAL A 328     -22.209 -26.012 -40.056  1.00 98.46           H  
ATOM   5003 HG23 VAL A 328     -21.139 -27.063 -39.107  1.00 98.46           H  
ATOM   5004  N   PRO A 329     -20.106 -28.268 -41.612  1.00 97.28           N  
ATOM   5005  CA  PRO A 329     -18.733 -28.715 -41.407  1.00 97.28           C  
ATOM   5006  C   PRO A 329     -18.534 -29.078 -39.935  1.00 97.28           C  
ATOM   5007  O   PRO A 329     -18.946 -28.322 -39.055  1.00 97.28           O  
ATOM   5008  CB  PRO A 329     -17.836 -27.546 -41.831  1.00 97.28           C  
ATOM   5009  CG  PRO A 329     -18.730 -26.738 -42.770  1.00 97.28           C  
ATOM   5010  CD  PRO A 329     -20.121 -26.929 -42.181  1.00 97.28           C  
ATOM   5011  HA  PRO A 329     -18.535 -29.576 -42.046  1.00 97.28           H  
ATOM   5012  HB2 PRO A 329     -17.573 -26.932 -40.971  1.00 97.28           H  
ATOM   5013  HB3 PRO A 329     -16.937 -27.895 -42.338  1.00 97.28           H  
ATOM   5014  HG2 PRO A 329     -18.447 -25.685 -42.796  1.00 97.28           H  
ATOM   5015  HG3 PRO A 329     -18.701 -27.172 -43.770  1.00 97.28           H  
ATOM   5016  HD2 PRO A 329     -20.287 -26.194 -41.393  1.00 97.28           H  
ATOM   5017  HD3 PRO A 329     -20.872 -26.829 -42.965  1.00 97.28           H  
ATOM   5018  N   PHE A 330     -17.908 -30.220 -39.649  1.00 97.36           N  
ATOM   5019  CA  PHE A 330     -17.749 -30.705 -38.271  1.00 97.36           C  
ATOM   5020  C   PHE A 330     -17.091 -29.660 -37.355  1.00 97.36           C  
ATOM   5021  O   PHE A 330     -17.553 -29.431 -36.240  1.00 97.36           O  
ATOM   5022  CB  PHE A 330     -16.930 -31.998 -38.301  1.00 97.36           C  
ATOM   5023  CG  PHE A 330     -16.596 -32.544 -36.928  1.00 97.36           C  
ATOM   5024  CD1 PHE A 330     -15.261 -32.575 -36.484  1.00 97.36           C  
ATOM   5025  CD2 PHE A 330     -17.622 -33.027 -36.096  1.00 97.36           C  
ATOM   5026  CE1 PHE A 330     -14.955 -33.129 -35.230  1.00 97.36           C  
ATOM   5027  CE2 PHE A 330     -17.314 -33.569 -34.837  1.00 97.36           C  
ATOM   5028  CZ  PHE A 330     -15.979 -33.624 -34.404  1.00 97.36           C  
ATOM   5029  H   PHE A 330     -17.567 -30.791 -40.409  1.00 97.36           H  
ATOM   5030  HA  PHE A 330     -18.732 -30.919 -37.854  1.00 97.36           H  
ATOM   5031  HB2 PHE A 330     -17.487 -32.758 -38.849  1.00 97.36           H  
ATOM   5032  HB3 PHE A 330     -16.001 -31.817 -38.843  1.00 97.36           H  
ATOM   5033  HD1 PHE A 330     -14.467 -32.189 -37.105  1.00 97.36           H  
ATOM   5034  HD2 PHE A 330     -18.650 -32.980 -36.424  1.00 97.36           H  
ATOM   5035  HE1 PHE A 330     -13.927 -33.176 -34.901  1.00 97.36           H  
ATOM   5036  HE2 PHE A 330     -18.104 -33.956 -34.209  1.00 97.36           H  
ATOM   5037  HZ  PHE A 330     -15.736 -34.050 -33.443  1.00 97.36           H  
ATOM   5038  N   ASP A 331     -16.077 -28.960 -37.864  1.00 97.45           N  
ATOM   5039  CA  ASP A 331     -15.365 -27.920 -37.121  1.00 97.45           C  
ATOM   5040  C   ASP A 331     -16.141 -26.620 -36.912  1.00 97.45           C  
ATOM   5041  O   ASP A 331     -15.806 -25.863 -36.005  1.00 97.45           O  
ATOM   5042  CB  ASP A 331     -14.005 -27.676 -37.770  1.00 97.45           C  
ATOM   5043  CG  ASP A 331     -13.089 -28.875 -37.553  1.00 97.45           C  
ATOM   5044  OD1 ASP A 331     -12.888 -29.283 -36.384  1.00 97.45           O  
ATOM   5045  OD2 ASP A 331     -12.569 -29.393 -38.554  1.00 97.45           O1-
ATOM   5046  H   ASP A 331     -15.708 -29.224 -38.767  1.00 97.45           H  
ATOM   5047  HA  ASP A 331     -15.177 -28.286 -36.112  1.00 97.45           H  
ATOM   5048  HB2 ASP A 331     -13.538 -26.806 -37.310  1.00 97.45           H  
ATOM   5049  HB3 ASP A 331     -14.134 -27.475 -38.833  1.00 97.45           H  
ATOM   5050  N   GLN A 332     -17.199 -26.382 -37.688  1.00 98.01           N  
ATOM   5051  CA  GLN A 332     -18.077 -25.221 -37.525  1.00 98.01           C  
ATOM   5052  C   GLN A 332     -19.411 -25.581 -36.864  1.00 98.01           C  
ATOM   5053  O   GLN A 332     -20.259 -24.708 -36.686  1.00 98.01           O  
ATOM   5054  CB  GLN A 332     -18.268 -24.514 -38.877  1.00 98.01           C  
ATOM   5055  CG  GLN A 332     -18.510 -23.003 -38.699  1.00 98.01           C  
ATOM   5056  CD  GLN A 332     -18.551 -22.235 -40.015  1.00 98.01           C  
ATOM   5057  NE2 GLN A 332     -18.621 -20.921 -39.969  1.00 98.01           N  
ATOM   5058  OE1 GLN A 332     -18.586 -22.786 -41.108  1.00 98.01           O  
ATOM   5059  H   GLN A 332     -17.473 -27.091 -38.354  1.00 98.01           H  
ATOM   5060  HA  GLN A 332     -17.591 -24.518 -36.848  1.00 98.01           H  
ATOM   5061  HB2 GLN A 332     -19.102 -24.966 -39.415  1.00 98.01           H  
ATOM   5062  HB3 GLN A 332     -17.371 -24.641 -39.482  1.00 98.01           H  
ATOM   5063  HG2 GLN A 332     -19.454 -22.834 -38.181  1.00 98.01           H  
ATOM   5064  HG3 GLN A 332     -17.714 -22.581 -38.086  1.00 98.01           H  
ATOM   5065 HE21 GLN A 332     -18.514 -20.416 -39.101  1.00 98.01           H  
ATOM   5066 HE22 GLN A 332     -18.590 -20.406 -40.837  1.00 98.01           H  
ATOM   5067  N   ALA A 333     -19.629 -26.850 -36.503  1.00 98.79           N  
ATOM   5068  CA  ALA A 333     -20.797 -27.235 -35.727  1.00 98.79           C  
ATOM   5069  C   ALA A 333     -20.841 -26.405 -34.431  1.00 98.79           C  
ATOM   5070  O   ALA A 333     -19.805 -26.238 -33.778  1.00 98.79           O  
ATOM   5071  CB  ALA A 333     -20.762 -28.740 -35.461  1.00 98.79           C  
ATOM   5072  H   ALA A 333     -18.904 -27.535 -36.659  1.00 98.79           H  
ATOM   5073  HA  ALA A 333     -21.681 -27.011 -36.325  1.00 98.79           H  
ATOM   5074  HB1 ALA A 333     -20.847 -29.282 -36.403  1.00 98.79           H  
ATOM   5075  HB2 ALA A 333     -19.814 -29.007 -34.995  1.00 98.79           H  
ATOM   5076  HB3 ALA A 333     -21.582 -29.015 -34.797  1.00 98.79           H  
ATOM   5077  N   PRO A 334     -22.015 -25.872 -34.058  1.00 98.83           N  
ATOM   5078  CA  PRO A 334     -22.103 -24.933 -32.961  1.00 98.83           C  
ATOM   5079  C   PRO A 334     -21.751 -25.651 -31.663  1.00 98.83           C  
ATOM   5080  O   PRO A 334     -22.165 -26.793 -31.449  1.00 98.83           O  
ATOM   5081  CB  PRO A 334     -23.540 -24.420 -32.973  1.00 98.83           C  
ATOM   5082  CG  PRO A 334     -24.347 -25.541 -33.628  1.00 98.83           C  
ATOM   5083  CD  PRO A 334     -23.337 -26.267 -34.517  1.00 98.83           C  
ATOM   5084  HA  PRO A 334     -21.414 -24.102 -33.116  1.00 98.83           H  
ATOM   5085  HB2 PRO A 334     -23.600 -23.520 -33.585  1.00 98.83           H  
ATOM   5086  HB3 PRO A 334     -23.894 -24.237 -31.959  1.00 98.83           H  
ATOM   5087  HG2 PRO A 334     -24.708 -26.224 -32.860  1.00 98.83           H  
ATOM   5088  HG3 PRO A 334     -25.181 -25.146 -34.208  1.00 98.83           H  
ATOM   5089  HD2 PRO A 334     -23.469 -25.992 -35.563  1.00 98.83           H  
ATOM   5090  HD3 PRO A 334     -23.461 -27.344 -34.412  1.00 98.83           H  
ATOM   5091  N   GLN A 335     -20.993 -24.990 -30.802  1.00 98.79           N  
ATOM   5092  CA  GLN A 335     -20.806 -25.400 -29.416  1.00 98.79           C  
ATOM   5093  C   GLN A 335     -22.000 -24.922 -28.568  1.00 98.79           C  
ATOM   5094  O   GLN A 335     -22.985 -24.397 -29.092  1.00 98.79           O  
ATOM   5095  CB  GLN A 335     -19.460 -24.853 -28.929  1.00 98.79           C  
ATOM   5096  CG  GLN A 335     -18.257 -25.449 -29.682  1.00 98.79           C  
ATOM   5097  CD  GLN A 335     -16.946 -24.769 -29.309  1.00 98.79           C  
ATOM   5098  NE2 GLN A 335     -15.814 -25.421 -29.438  1.00 98.79           N  
ATOM   5099  OE1 GLN A 335     -16.908 -23.627 -28.898  1.00 98.79           O  
ATOM   5100  H   GLN A 335     -20.621 -24.093 -31.080  1.00 98.79           H  
ATOM   5101  HA  GLN A 335     -20.776 -26.487 -29.352  1.00 98.79           H  
ATOM   5102  HB2 GLN A 335     -19.335 -25.087 -27.872  1.00 98.79           H  
ATOM   5103  HB3 GLN A 335     -19.475 -23.771 -29.059  1.00 98.79           H  
ATOM   5104  HG2 GLN A 335     -18.388 -25.332 -30.758  1.00 98.79           H  
ATOM   5105  HG3 GLN A 335     -18.189 -26.511 -29.448  1.00 98.79           H  
ATOM   5106 HE21 GLN A 335     -14.989 -24.932 -29.123  1.00 98.79           H  
ATOM   5107 HE22 GLN A 335     -15.782 -26.383 -29.746  1.00 98.79           H  
ATOM   5108  N   GLN A 336     -21.952 -25.124 -27.249  1.00 98.59           N  
ATOM   5109  CA  GLN A 336     -23.037 -24.735 -26.342  1.00 98.59           C  
ATOM   5110  C   GLN A 336     -23.346 -23.232 -26.434  1.00 98.59           C  
ATOM   5111  O   GLN A 336     -22.501 -22.397 -26.135  1.00 98.59           O  
ATOM   5112  CB  GLN A 336     -22.655 -25.146 -24.915  1.00 98.59           C  
ATOM   5113  CG  GLN A 336     -23.693 -24.677 -23.891  1.00 98.59           C  
ATOM   5114  CD  GLN A 336     -23.385 -25.215 -22.507  1.00 98.59           C  
ATOM   5115  NE2 GLN A 336     -22.737 -24.443 -21.662  1.00 98.59           N  
ATOM   5116  OE1 GLN A 336     -23.722 -26.337 -22.173  1.00 98.59           O  
ATOM   5117  H   GLN A 336     -21.122 -25.544 -26.855  1.00 98.59           H  
ATOM   5118  HA  GLN A 336     -23.937 -25.280 -26.625  1.00 98.59           H  
ATOM   5119  HB2 GLN A 336     -22.576 -26.233 -24.871  1.00 98.59           H  
ATOM   5120  HB3 GLN A 336     -21.688 -24.717 -24.657  1.00 98.59           H  
ATOM   5121  HG2 GLN A 336     -23.687 -23.588 -23.846  1.00 98.59           H  
ATOM   5122  HG3 GLN A 336     -24.688 -25.012 -24.186  1.00 98.59           H  
ATOM   5123 HE21 GLN A 336     -22.472 -24.826 -20.765  1.00 98.59           H  
ATOM   5124 HE22 GLN A 336     -22.391 -23.538 -21.948  1.00 98.59           H  
ATOM   5125  N   LEU A 337     -24.574 -22.892 -26.827  1.00 98.81           N  
ATOM   5126  CA  LEU A 337     -25.045 -21.533 -27.132  1.00 98.81           C  
ATOM   5127  C   LEU A 337     -24.235 -20.797 -28.213  1.00 98.81           C  
ATOM   5128  O   LEU A 337     -24.458 -19.610 -28.446  1.00 98.81           O  
ATOM   5129  CB  LEU A 337     -25.191 -20.695 -25.854  1.00 98.81           C  
ATOM   5130  CG  LEU A 337     -25.999 -21.343 -24.725  1.00 98.81           C  
ATOM   5131  CD1 LEU A 337     -26.059 -20.360 -23.558  1.00 98.81           C  
ATOM   5132  CD2 LEU A 337     -27.416 -21.730 -25.142  1.00 98.81           C  
ATOM   5133  H   LEU A 337     -25.194 -23.640 -27.100  1.00 98.81           H  
ATOM   5134  HA  LEU A 337     -26.041 -21.641 -27.564  1.00 98.81           H  
ATOM   5135  HB2 LEU A 337     -25.658 -19.746 -26.114  1.00 98.81           H  
ATOM   5136  HB3 LEU A 337     -24.190 -20.483 -25.477  1.00 98.81           H  
ATOM   5137  HG  LEU A 337     -25.481 -22.245 -24.400  1.00 98.81           H  
ATOM   5138 HD11 LEU A 337     -26.593 -20.807 -22.720  1.00 98.81           H  
ATOM   5139 HD12 LEU A 337     -25.049 -20.099 -23.246  1.00 98.81           H  
ATOM   5140 HD13 LEU A 337     -26.582 -19.454 -23.860  1.00 98.81           H  
ATOM   5141 HD21 LEU A 337     -27.943 -20.855 -25.520  1.00 98.81           H  
ATOM   5142 HD22 LEU A 337     -27.958 -22.139 -24.288  1.00 98.81           H  
ATOM   5143 HD23 LEU A 337     -27.379 -22.493 -25.921  1.00 98.81           H  
ATOM   5144  N   GLY A 338     -23.337 -21.498 -28.902  1.00 98.78           N  
ATOM   5145  CA  GLY A 338     -22.846 -21.075 -30.202  1.00 98.78           C  
ATOM   5146  C   GLY A 338     -23.924 -21.326 -31.254  1.00 98.78           C  
ATOM   5147  O   GLY A 338     -24.807 -22.173 -31.084  1.00 98.78           O  
ATOM   5148  H   GLY A 338     -23.232 -22.477 -28.679  1.00 98.78           H  
ATOM   5149  HA2 GLY A 338     -21.947 -21.633 -30.464  1.00 98.78           H  
ATOM   5150  HA3 GLY A 338     -22.595 -20.015 -30.174  1.00 98.78           H  
ATOM   5151  N   TYR A 339     -23.871 -20.597 -32.360  1.00 98.90           N  
ATOM   5152  CA  TYR A 339     -24.828 -20.713 -33.446  1.00 98.90           C  
ATOM   5153  C   TYR A 339     -24.191 -20.522 -34.822  1.00 98.90           C  
ATOM   5154  O   TYR A 339     -23.186 -19.838 -35.001  1.00 98.90           O  
ATOM   5155  CB  TYR A 339     -26.004 -19.752 -33.214  1.00 98.90           C  
ATOM   5156  CG  TYR A 339     -25.627 -18.286 -33.170  1.00 98.90           C  
ATOM   5157  CD1 TYR A 339     -25.250 -17.684 -31.952  1.00 98.90           C  
ATOM   5158  CD2 TYR A 339     -25.634 -17.527 -34.356  1.00 98.90           C  
ATOM   5159  CE1 TYR A 339     -24.882 -16.325 -31.917  1.00 98.90           C  
ATOM   5160  CE2 TYR A 339     -25.253 -16.174 -34.325  1.00 98.90           C  
ATOM   5161  OH  TYR A 339     -24.494 -14.268 -33.107  1.00 98.90           O  
ATOM   5162  CZ  TYR A 339     -24.873 -15.571 -33.110  1.00 98.90           C  
ATOM   5163  H   TYR A 339     -23.137 -19.908 -32.439  1.00 98.90           H  
ATOM   5164  HA  TYR A 339     -25.221 -21.729 -33.429  1.00 98.90           H  
ATOM   5165  HB2 TYR A 339     -26.483 -20.016 -32.271  1.00 98.90           H  
ATOM   5166  HB3 TYR A 339     -26.746 -19.905 -33.999  1.00 98.90           H  
ATOM   5167  HD1 TYR A 339     -25.220 -18.267 -31.044  1.00 98.90           H  
ATOM   5168  HD2 TYR A 339     -25.918 -17.986 -35.292  1.00 98.90           H  
ATOM   5169  HE1 TYR A 339     -24.583 -15.875 -30.982  1.00 98.90           H  
ATOM   5170  HE2 TYR A 339     -25.220 -15.588 -35.231  1.00 98.90           H  
ATOM   5171  HH  TYR A 339     -24.250 -13.959 -32.232  1.00 98.90           H  
ATOM   5172  N   ASN A 340     -24.821 -21.133 -35.819  1.00 98.85           N  
ATOM   5173  CA  ASN A 340     -24.519 -20.957 -37.229  1.00 98.85           C  
ATOM   5174  C   ASN A 340     -25.522 -20.006 -37.868  1.00 98.85           C  
ATOM   5175  O   ASN A 340     -26.718 -20.103 -37.595  1.00 98.85           O  
ATOM   5176  CB  ASN A 340     -24.580 -22.317 -37.936  1.00 98.85           C  
ATOM   5177  CG  ASN A 340     -23.620 -23.338 -37.374  1.00 98.85           C  
ATOM   5178  ND2 ASN A 340     -22.375 -22.985 -37.182  1.00 98.85           N  
ATOM   5179  OD1 ASN A 340     -24.002 -24.474 -37.149  1.00 98.85           O  
ATOM   5180  H   ASN A 340     -25.627 -21.692 -35.579  1.00 98.85           H  
ATOM   5181  HA  ASN A 340     -23.521 -20.534 -37.346  1.00 98.85           H  
ATOM   5182  HB2 ASN A 340     -25.589 -22.718 -37.848  1.00 98.85           H  
ATOM   5183  HB3 ASN A 340     -24.361 -22.185 -38.996  1.00 98.85           H  
ATOM   5184 HD21 ASN A 340     -22.058 -22.068 -37.462  1.00 98.85           H  
ATOM   5185 HD22 ASN A 340     -21.719 -23.684 -36.862  1.00 98.85           H  
ATOM   5186  N   ILE A 341     -25.044 -19.172 -38.791  1.00 98.74           N  
ATOM   5187  CA  ILE A 341     -25.879 -18.435 -39.742  1.00 98.74           C  
ATOM   5188  C   ILE A 341     -25.563 -18.962 -41.139  1.00 98.74           C  
ATOM   5189  O   ILE A 341     -24.454 -18.790 -41.643  1.00 98.74           O  
ATOM   5190  CB  ILE A 341     -25.664 -16.908 -39.617  1.00 98.74           C  
ATOM   5191  CG1 ILE A 341     -26.123 -16.428 -38.221  1.00 98.74           C  
ATOM   5192  CG2 ILE A 341     -26.439 -16.171 -40.729  1.00 98.74           C  
ATOM   5193  CD1 ILE A 341     -25.918 -14.931 -37.958  1.00 98.74           C  
ATOM   5194  H   ILE A 341     -24.043 -19.124 -38.922  1.00 98.74           H  
ATOM   5195  HA  ILE A 341     -26.931 -18.635 -39.539  1.00 98.74           H  
ATOM   5196  HB  ILE A 341     -24.604 -16.689 -39.733  1.00 98.74           H  
ATOM   5197 HG12 ILE A 341     -25.565 -16.966 -37.455  1.00 98.74           H  
ATOM   5198 HG13 ILE A 341     -27.181 -16.659 -38.090  1.00 98.74           H  
ATOM   5199 HG21 ILE A 341     -26.123 -16.511 -41.716  1.00 98.74           H  
ATOM   5200 HG22 ILE A 341     -27.511 -16.328 -40.607  1.00 98.74           H  
ATOM   5201 HG23 ILE A 341     -26.230 -15.101 -40.690  1.00 98.74           H  
ATOM   5202 HD11 ILE A 341     -26.276 -14.685 -36.958  1.00 98.74           H  
ATOM   5203 HD12 ILE A 341     -24.857 -14.688 -38.028  1.00 98.74           H  
ATOM   5204 HD13 ILE A 341     -26.487 -14.324 -38.663  1.00 98.74           H  
ATOM   5205  N   VAL A 342     -26.541 -19.596 -41.779  1.00 98.74           N  
ATOM   5206  CA  VAL A 342     -26.438 -20.092 -43.156  1.00 98.74           C  
ATOM   5207  C   VAL A 342     -27.243 -19.180 -44.057  1.00 98.74           C  
ATOM   5208  O   VAL A 342     -28.464 -19.110 -43.937  1.00 98.74           O  
ATOM   5209  CB  VAL A 342     -26.951 -21.531 -43.282  1.00 98.74           C  
ATOM   5210  CG1 VAL A 342     -26.772 -22.069 -44.710  1.00 98.74           C  
ATOM   5211  CG2 VAL A 342     -26.227 -22.466 -42.317  1.00 98.74           C  
ATOM   5212  H   VAL A 342     -27.419 -19.724 -41.296  1.00 98.74           H  
ATOM   5213  HA  VAL A 342     -25.397 -20.084 -43.477  1.00 98.74           H  
ATOM   5214  HB  VAL A 342     -28.013 -21.557 -43.037  1.00 98.74           H  
ATOM   5215 HG11 VAL A 342     -27.330 -21.460 -45.421  1.00 98.74           H  
ATOM   5216 HG12 VAL A 342     -27.154 -23.088 -44.771  1.00 98.74           H  
ATOM   5217 HG13 VAL A 342     -25.717 -22.061 -44.982  1.00 98.74           H  
ATOM   5218 HG21 VAL A 342     -26.422 -22.180 -41.283  1.00 98.74           H  
ATOM   5219 HG22 VAL A 342     -25.155 -22.452 -42.509  1.00 98.74           H  
ATOM   5220 HG23 VAL A 342     -26.604 -23.476 -42.477  1.00 98.74           H  
ATOM   5221  N   ARG A 343     -26.578 -18.505 -44.993  1.00 98.30           N  
ATOM   5222  CA  ARG A 343     -27.263 -17.722 -46.021  1.00 98.30           C  
ATOM   5223  C   ARG A 343     -27.923 -18.662 -47.033  1.00 98.30           C  
ATOM   5224  O   ARG A 343     -27.296 -19.599 -47.528  1.00 98.30           O  
ATOM   5225  CB  ARG A 343     -26.259 -16.739 -46.633  1.00 98.30           C  
ATOM   5226  CG  ARG A 343     -26.925 -15.771 -47.615  1.00 98.30           C  
ATOM   5227  CD  ARG A 343     -25.925 -14.687 -48.022  1.00 98.30           C  
ATOM   5228  NE  ARG A 343     -26.396 -13.969 -49.221  1.00 98.30           N  
ATOM   5229  NH1 ARG A 343     -26.112 -11.826 -48.472  1.00 98.30           N  
ATOM   5230  NH2 ARG A 343     -27.180 -12.187 -50.399  1.00 98.30           N1+
ATOM   5231  CZ  ARG A 343     -26.558 -12.669 -49.361  1.00 98.30           C  
ATOM   5232  H   ARG A 343     -25.576 -18.617 -45.054  1.00 98.30           H  
ATOM   5233  HA  ARG A 343     -28.056 -17.146 -45.547  1.00 98.30           H  
ATOM   5234  HB2 ARG A 343     -25.468 -17.288 -47.144  1.00 98.30           H  
ATOM   5235  HB3 ARG A 343     -25.807 -16.159 -45.828  1.00 98.30           H  
ATOM   5236  HG2 ARG A 343     -27.794 -15.303 -47.152  1.00 98.30           H  
ATOM   5237  HG3 ARG A 343     -27.243 -16.325 -48.498  1.00 98.30           H  
ATOM   5238  HD2 ARG A 343     -25.775 -14.015 -47.177  1.00 98.30           H  
ATOM   5239  HD3 ARG A 343     -24.961 -15.148 -48.242  1.00 98.30           H  
ATOM   5240  HE  ARG A 343     -26.514 -14.541 -50.045  1.00 98.30           H  
ATOM   5241 HH11 ARG A 343     -26.297 -10.837 -48.563  1.00 98.30           H  
ATOM   5242 HH12 ARG A 343     -25.530 -12.201 -47.737  1.00 98.30           H  
ATOM   5243 HH21 ARG A 343     -27.414 -11.206 -50.440  1.00 98.30           H  
ATOM   5244 HH22 ARG A 343     -27.576 -12.824 -51.076  1.00 98.30           H  
ATOM   5245  N   LEU A 344     -29.196 -18.416 -47.326  1.00 98.39           N  
ATOM   5246  CA  LEU A 344     -30.014 -19.194 -48.251  1.00 98.39           C  
ATOM   5247  C   LEU A 344     -30.290 -18.380 -49.512  1.00 98.39           C  
ATOM   5248  O   LEU A 344     -30.703 -17.224 -49.450  1.00 98.39           O  
ATOM   5249  CB  LEU A 344     -31.327 -19.624 -47.573  1.00 98.39           C  
ATOM   5250  CG  LEU A 344     -31.169 -20.484 -46.305  1.00 98.39           C  
ATOM   5251  CD1 LEU A 344     -32.563 -20.821 -45.767  1.00 98.39           C  
ATOM   5252  CD2 LEU A 344     -30.419 -21.790 -46.573  1.00 98.39           C  
ATOM   5253  H   LEU A 344     -29.638 -17.619 -46.890  1.00 98.39           H  
ATOM   5254  HA  LEU A 344     -29.471 -20.091 -48.550  1.00 98.39           H  
ATOM   5255  HB2 LEU A 344     -31.917 -20.180 -48.300  1.00 98.39           H  
ATOM   5256  HB3 LEU A 344     -31.887 -18.726 -47.309  1.00 98.39           H  
ATOM   5257  HG  LEU A 344     -30.634 -19.922 -45.541  1.00 98.39           H  
ATOM   5258 HD11 LEU A 344     -33.180 -21.258 -46.552  1.00 98.39           H  
ATOM   5259 HD12 LEU A 344     -33.037 -19.912 -45.397  1.00 98.39           H  
ATOM   5260 HD13 LEU A 344     -32.484 -21.532 -44.944  1.00 98.39           H  
ATOM   5261 HD21 LEU A 344     -29.399 -21.570 -46.892  1.00 98.39           H  
ATOM   5262 HD22 LEU A 344     -30.926 -22.373 -47.342  1.00 98.39           H  
ATOM   5263 HD23 LEU A 344     -30.356 -22.369 -45.651  1.00 98.39           H  
ATOM   5264  N   ILE A 345     -30.081 -19.007 -50.663  1.00 97.35           N  
ATOM   5265  CA  ILE A 345     -30.293 -18.429 -51.985  1.00 97.35           C  
ATOM   5266  C   ILE A 345     -31.564 -19.048 -52.573  1.00 97.35           C  
ATOM   5267  O   ILE A 345     -31.566 -20.252 -52.853  1.00 97.35           O  
ATOM   5268  CB  ILE A 345     -29.054 -18.660 -52.878  1.00 97.35           C  
ATOM   5269  CG1 ILE A 345     -27.732 -18.219 -52.205  1.00 97.35           C  
ATOM   5270  CG2 ILE A 345     -29.244 -17.942 -54.225  1.00 97.35           C  
ATOM   5271  CD1 ILE A 345     -27.675 -16.759 -51.729  1.00 97.35           C  
ATOM   5272  H   ILE A 345     -29.727 -19.953 -50.625  1.00 97.35           H  
ATOM   5273  HA  ILE A 345     -30.423 -17.351 -51.891  1.00 97.35           H  
ATOM   5274  HB  ILE A 345     -28.965 -19.727 -53.081  1.00 97.35           H  
ATOM   5275 HG12 ILE A 345     -27.540 -18.863 -51.347  1.00 97.35           H  
ATOM   5276 HG13 ILE A 345     -26.914 -18.381 -52.906  1.00 97.35           H  
ATOM   5277 HG21 ILE A 345     -28.344 -18.044 -54.832  1.00 97.35           H  
ATOM   5278 HG22 ILE A 345     -29.452 -16.882 -54.072  1.00 97.35           H  
ATOM   5279 HG23 ILE A 345     -30.076 -18.384 -54.773  1.00 97.35           H  
ATOM   5280 HD11 ILE A 345     -27.823 -16.080 -52.568  1.00 97.35           H  
ATOM   5281 HD12 ILE A 345     -28.432 -16.572 -50.967  1.00 97.35           H  
ATOM   5282 HD13 ILE A 345     -26.693 -16.566 -51.295  1.00 97.35           H  
ATOM   5283  N   PRO A 346     -32.649 -18.271 -52.745  1.00 97.64           N  
ATOM   5284  CA  PRO A 346     -33.850 -18.731 -53.428  1.00 97.64           C  
ATOM   5285  C   PRO A 346     -33.554 -19.302 -54.804  1.00 97.64           C  
ATOM   5286  O   PRO A 346     -32.728 -18.785 -55.557  1.00 97.64           O  
ATOM   5287  CB  PRO A 346     -34.767 -17.513 -53.526  1.00 97.64           C  
ATOM   5288  CG  PRO A 346     -34.380 -16.718 -52.285  1.00 97.64           C  
ATOM   5289  CD  PRO A 346     -32.868 -16.925 -52.232  1.00 97.64           C  
ATOM   5290  HA  PRO A 346     -34.345 -19.494 -52.830  1.00 97.64           H  
ATOM   5291  HB2 PRO A 346     -34.532 -16.931 -54.417  1.00 97.64           H  
ATOM   5292  HB3 PRO A 346     -35.820 -17.796 -53.529  1.00 97.64           H  
ATOM   5293  HG2 PRO A 346     -34.649 -15.665 -52.372  1.00 97.64           H  
ATOM   5294  HG3 PRO A 346     -34.848 -17.171 -51.412  1.00 97.64           H  
ATOM   5295  HD2 PRO A 346     -32.518 -16.819 -51.206  1.00 97.64           H  
ATOM   5296  HD3 PRO A 346     -32.372 -16.201 -52.880  1.00 97.64           H  
ATOM   5297  N   GLU A 347     -34.268 -20.362 -55.150  1.00 95.66           N  
ATOM   5298  CA  GLU A 347     -34.299 -20.808 -56.533  1.00 95.66           C  
ATOM   5299  C   GLU A 347     -35.070 -19.834 -57.408  1.00 95.66           C  
ATOM   5300  O   GLU A 347     -36.012 -19.181 -56.955  1.00 95.66           O  
ATOM   5301  CB  GLU A 347     -34.937 -22.180 -56.648  1.00 95.66           C  
ATOM   5302  CG  GLU A 347     -34.144 -23.163 -55.819  1.00 95.66           C  
ATOM   5303  CD  GLU A 347     -34.499 -24.548 -56.266  1.00 95.66           C  
ATOM   5304  OE1 GLU A 347     -33.603 -25.156 -56.873  1.00 95.66           O  
ATOM   5305  OE2 GLU A 347     -35.569 -25.095 -55.914  1.00 95.66           O1-
ATOM   5306  H   GLU A 347     -34.949 -20.732 -54.502  1.00 95.66           H  
ATOM   5307  HA  GLU A 347     -33.277 -20.863 -56.908  1.00 95.66           H  
ATOM   5308  HB2 GLU A 347     -35.970 -22.159 -56.301  1.00 95.66           H  
ATOM   5309  HB3 GLU A 347     -34.918 -22.485 -57.694  1.00 95.66           H  
ATOM   5310  HG2 GLU A 347     -33.084 -22.981 -55.990  1.00 95.66           H  
ATOM   5311  HG3 GLU A 347     -34.347 -23.042 -54.754  1.00 95.66           H  
ATOM   5312  N   SER A 348     -34.713 -19.785 -58.692  1.00 94.38           N  
ATOM   5313  CA  SER A 348     -35.458 -18.987 -59.662  1.00 94.38           C  
ATOM   5314  C   SER A 348     -36.941 -19.378 -59.655  1.00 94.38           C  
ATOM   5315  O   SER A 348     -37.285 -20.543 -59.859  1.00 94.38           O  
ATOM   5316  CB  SER A 348     -34.862 -19.158 -61.056  1.00 94.38           C  
ATOM   5317  OG  SER A 348     -35.475 -18.238 -61.935  1.00 94.38           O  
ATOM   5318  H   SER A 348     -33.952 -20.365 -59.014  1.00 94.38           H  
ATOM   5319  HA  SER A 348     -35.371 -17.937 -59.382  1.00 94.38           H  
ATOM   5320  HB2 SER A 348     -35.028 -20.176 -61.408  1.00 94.38           H  
ATOM   5321  HB3 SER A 348     -33.791 -18.957 -61.020  1.00 94.38           H  
ATOM   5322  HG  SER A 348     -35.125 -18.368 -62.819  1.00 94.38           H  
ATOM   5323  N   GLY A 349     -37.815 -18.405 -59.384  1.00 95.07           N  
ATOM   5324  CA  GLY A 349     -39.268 -18.585 -59.324  1.00 95.07           C  
ATOM   5325  C   GLY A 349     -39.813 -19.235 -58.045  1.00 95.07           C  
ATOM   5326  O   GLY A 349     -41.030 -19.391 -57.928  1.00 95.07           O  
ATOM   5327  H   GLY A 349     -37.443 -17.489 -59.181  1.00 95.07           H  
ATOM   5328  HA2 GLY A 349     -39.581 -19.203 -60.166  1.00 95.07           H  
ATOM   5329  HA3 GLY A 349     -39.744 -17.609 -59.426  1.00 95.07           H  
ATOM   5330  N   ALA A 350     -38.972 -19.605 -57.074  1.00 96.90           N  
ATOM   5331  CA  ALA A 350     -39.459 -20.149 -55.810  1.00 96.90           C  
ATOM   5332  C   ALA A 350     -40.164 -19.073 -54.970  1.00 96.90           C  
ATOM   5333  O   ALA A 350     -39.642 -17.985 -54.748  1.00 96.90           O  
ATOM   5334  CB  ALA A 350     -38.317 -20.815 -55.039  1.00 96.90           C  
ATOM   5335  H   ALA A 350     -37.982 -19.426 -57.171  1.00 96.90           H  
ATOM   5336  HA  ALA A 350     -40.189 -20.925 -56.040  1.00 96.90           H  
ATOM   5337  HB1 ALA A 350     -37.504 -20.105 -54.882  1.00 96.90           H  
ATOM   5338  HB2 ALA A 350     -37.956 -21.672 -55.606  1.00 96.90           H  
ATOM   5339  HB3 ALA A 350     -38.673 -21.163 -54.069  1.00 96.90           H  
ATOM   5340  N   THR A 351     -41.347 -19.406 -54.451  1.00 98.02           N  
ATOM   5341  CA  THR A 351     -42.137 -18.540 -53.552  1.00 98.02           C  
ATOM   5342  C   THR A 351     -42.191 -19.066 -52.118  1.00 98.02           C  
ATOM   5343  O   THR A 351     -42.737 -18.418 -51.224  1.00 98.02           O  
ATOM   5344  CB  THR A 351     -43.564 -18.371 -54.087  1.00 98.02           C  
ATOM   5345  CG2 THR A 351     -43.589 -17.657 -55.437  1.00 98.02           C  
ATOM   5346  OG1 THR A 351     -44.170 -19.633 -54.283  1.00 98.02           O  
ATOM   5347  H   THR A 351     -41.775 -20.264 -54.768  1.00 98.02           H  
ATOM   5348  HA  THR A 351     -41.688 -17.549 -53.505  1.00 98.02           H  
ATOM   5349  HB  THR A 351     -44.153 -17.792 -53.376  1.00 98.02           H  
ATOM   5350 HG21 THR A 351     -43.085 -16.696 -55.345  1.00 98.02           H  
ATOM   5351 HG22 THR A 351     -44.620 -17.478 -55.743  1.00 98.02           H  
ATOM   5352 HG23 THR A 351     -43.079 -18.245 -56.200  1.00 98.02           H  
ATOM   5353  HG1 THR A 351     -44.507 -19.615 -55.182  1.00 98.02           H  
ATOM   5354  N   LYS A 352     -41.646 -20.265 -51.879  1.00 98.50           N  
ATOM   5355  CA  LYS A 352     -41.680 -20.952 -50.587  1.00 98.50           C  
ATOM   5356  C   LYS A 352     -40.397 -21.729 -50.332  1.00 98.50           C  
ATOM   5357  O   LYS A 352     -39.832 -22.319 -51.247  1.00 98.50           O  
ATOM   5358  CB  LYS A 352     -42.883 -21.905 -50.520  1.00 98.50           C  
ATOM   5359  CG  LYS A 352     -44.224 -21.160 -50.542  1.00 98.50           C  
ATOM   5360  CD  LYS A 352     -45.395 -22.130 -50.406  1.00 98.50           C  
ATOM   5361  CE  LYS A 352     -46.698 -21.329 -50.426  1.00 98.50           C  
ATOM   5362  NZ  LYS A 352     -47.879 -22.208 -50.264  1.00 98.50           N1+
ATOM   5363  H   LYS A 352     -41.141 -20.710 -52.631  1.00 98.50           H  
ATOM   5364  HA  LYS A 352     -41.774 -20.205 -49.799  1.00 98.50           H  
ATOM   5365  HB2 LYS A 352     -42.839 -22.600 -51.357  1.00 98.50           H  
ATOM   5366  HB3 LYS A 352     -42.820 -22.479 -49.596  1.00 98.50           H  
ATOM   5367  HG2 LYS A 352     -44.250 -20.444 -49.721  1.00 98.50           H  
ATOM   5368  HG3 LYS A 352     -44.334 -20.626 -51.487  1.00 98.50           H  
ATOM   5369  HD2 LYS A 352     -45.377 -22.837 -51.235  1.00 98.50           H  
ATOM   5370  HD3 LYS A 352     -45.300 -22.674 -49.466  1.00 98.50           H  
ATOM   5371  HE2 LYS A 352     -46.752 -20.786 -51.369  1.00 98.50           H  
ATOM   5372  HE3 LYS A 352     -46.663 -20.589 -49.626  1.00 98.50           H  
ATOM   5373  HZ1 LYS A 352     -47.904 -22.894 -51.005  1.00 98.50           H
[truncated: 327,039 more chars]
